# Supplementary material for: aTRAM - automated target restricted assembly method: a fast method for assembling loci across divergent taxa from next-generation sequencing data
Source: BMC Bioinformatics. 2015 Mar 25;16(1):98. doi: 10.1186/s12859-015-0515-2 (PMC4380108; doi:10.1186/s12859-015-0515-2)
Supplement: Additional file 2: — Table of individual gene results summarized in Table 2 . [file 12859_2015_515_MOESM2_ESM.xlsx]

## Sheet: Comparison.Table.csv
Additional File 2: Allen et al., 2015 aTRAM: automated Target Restricted Assembly Method. Pediculus schaeffi contigs from aTRAM, the Reference-Based and de novo assemblies. The first column is the full length of the contig and the second column is the proportion of the gene assembled as compared to the annotated genes from the close relative Pediculus humanus.
	aTRAM Contig		Reference-Based Contig		De Novo Contig
Gene	Contig Length	Proportion	Contig Length	Proportion	Contig Length	Proportion
EOG50047P	4032	0.997033	3933	0.972552	4032	0.997033
EOG500482	1794	0.996667	1641	0.911667	858	0.476667
EOG50048D	702	1	699	0.995726	702	1
EOG50048S	1344	0.997773	1302	0.966592	1344	0.997773
EOG50048X	657	1	654	0.995434	657	1
EOG500493	735	0.987903	715	0.961022	743	0.998656
EOG5004BD	636	1	636	1	354	0.556604
EOG5030GJ	10083	0.999108	9848	0.975822	10091	0.999901
EOG5030H8	1549	0.998711	1504	0.969697	1549	0.998711
EOG5030J6	768	1	764	0.994792	768	1
EOG5030JG	378	0.992126	361	0.947507	381	1
EOG5030JM	753	1	753	1	753	1
EOG5030JP	627	1	627	1	627	1
EOG5030K4	1226	0.961569	1046	0.820392	1248	0.978824
EOG505VQN	2985	1	2977	0.99732	2985	1
EOG505VQX	1887	0.984351	1873	0.977047	1917	1
EOG505VRJ	1074	1	1074	1	1074	1
EOG505VRQ	4929	0.996361	3929	0.794219	4946	0.999798
EOG505VRS	903	1	861	0.953488	903	1
EOG508QZC	7356	0.999592	7200	0.978394	6632	0.901209
EOG508R04	2037	1	2009	0.986254	2037	1
EOG508R0S	888	1	888	1	888	1
EOG508R0T	591	1	591	1	591	1
EOG50CM85	735	1	719	0.978231	735	1
EOG50CM9D	517	0.990421	496	0.950192	522	1
EOG50GGF8	3849	0.999221	3711	0.963396	3849	0.999221
EOG50GGFB	3711	0.994373	3650	0.978028	3711	0.994373
EOG50GGFM	2208	1	2197	0.995018	2208	1
EOG50GGGJ	1401	0.997863	1398	0.995726	1401	0.997863
EOG50KBP6	4887	0.998774	4794	0.979767	4893	1
EOG50KBP7	6096	0.998035	5532	0.905697	6107	0.999836
EOG50KBPC	2319	0.996134	2288	0.982818	746	0.320447
EOG50KBPF	2148	0.998605	2144	0.996746	2148	0.998605
EOG50KBPK	942	1	942	1	942	1
EOG50KBQD	903	1	832	0.921373	903	1
EOG50KBR3	5556	0.991966	5354	0.955901	5556	0.991966
EOG50P6XF	2211	1	2201	0.995477	2211	1
EOG50P6Z0	1320	1	1226	0.928788	728	0.551515
EOG50P6Z1	1310	0.996956	1305	0.993151	1314	1
EOG50P6ZV	735	1	735	1	710	0.965986
EOG50P700	3885	1	3630	0.934363	3885	1
EOG50S35N	3582	0.997494	3546	0.987469	3588	0.999165
EOG50S35S	2037	0.995601	1824	0.891496	1671	0.816716
EOG50S365	954	1	951	0.996855	954	1
EOG50S36C	1992	0.996997	1823	0.912412	1992	0.996997
EOG50VZD2	7048	0.88122	7625	0.953363	7743	0.968117
EOG50VZD8	2019	1	1974	0.977712	811	0.401684
EOG50VZF3	984	1	982	0.997967	984	1
EOG50VZF5	936	0.993631	822	0.872611	932	0.989384
EOG50VZFT	858	1	796	0.927739	858	1
EOG50ZTN2	5326	0.989595	5355	0.994983	5278	0.980676
EOG50ZTN3	2448	0.996337	2237	0.91046	2457	1
EOG50ZTN6	1755	0.988176	1193	0.671734	1469	0.82714
EOG50ZTNK	1227	1	1227	1	1227	1
EOG50ZTNN	1125	1	1077	0.957333	609	0.541333
EOG50ZTPF	1026	1	1022	0.996101	1026	1
EOG50ZTQ1	1013	0.999014	958	0.944773	1014	1
EOG512PVW	4010	0.999751	3977	0.991523	4011	1
EOG512PW5	3660	0.988655	2631	0.710697	3660	0.988655
EOG512PWM	1628	0.983092	1612	0.97343	1656	1
EOG512PWP	1527	0.998039	1511	0.987582	1521	0.994118
EOG512PWV	1055	0.974146	968	0.893813	1083	1
EOG512PXR	1056	1	1033	0.97822	1056	1
EOG512PXT	570	1	523	0.917544	570	1
EOG512PZM	384	1	370	0.963542	384	1
EOG515K40	2475	0.996377	2268	0.913043	2484	1
EOG515K4B	1098	1	1065	0.969945	1098	1
EOG515K4C	1668	1	1662	0.996403	1667	0.9994
EOG515K4X	1821	0.998355	1817	0.996162	1821	0.998355
EOG515K66	372	1	337	0.905914	372	1
EOG515K6Q	420	1	327	0.778571	420	1
EOG518FC0	2538	0.998819	2538	0.998819	2328	0.916175
EOG518FC1	2646	1	2518	0.951625	2051	0.775132
EOG518FC7	2415	0.993827	2273	0.935391	2268	0.933333
EOG518FCW	1098	1	1026	0.934426	1098	1
EOG518FDM	888	0.996633	821	0.921437	888	0.996633
EOG51C9KW	2241	1	2123	0.947345	2183	0.974119
EOG51C9KZ	3927	0.999237	3792	0.964885	1603	0.407888
EOG51C9MK	1968	1	1964	0.997967	1906	0.968496
EOG51C9MP	1209	1	1209	1	1209	1
EOG51C9N8	747	1	747	1	747	1
EOG51C9NQ	495	1	475	0.959596	495	1
EOG51G5TH	5469	0.985938	5110	0.921219	2505	0.451595
EOG51G5TJ	1664	0.999399	1514	0.909309	1665	1
EOG51G5TP	3030	1	3022	0.99736	3029	0.99967
EOG51G5VW	792	1	791	0.998737	792	1
EOG51G5WB	1554	0.979206	1576	0.993069	1581	0.996219
EOG51G5X1	375	1	375	1	375	1
EOG51G5Z2	780	1	679	0.870513	780	1
EOG51K22M	5271	0.996597	5154	0.974475	2405	0.454717
EOG51K22Q	3144	0.996198	3057	0.968631	2820	0.893536
EOG51K231	1881	1	1878	0.998405	1881	1
EOG51K23J	837	1	816	0.97491	837	1
EOG51K241	618	1	618	1	563	0.911003
EOG51K24B	633	1	578	0.913112	633	1
EOG51NX9G	285	1	243	0.852632	285	1
EOG51NXB0	718	0.997222	720	1	545	0.756944
EOG51NXB8	1422	1	1421	0.999297	1249	0.87834
EOG51NXDN	999	1	902	0.902903	999	1
EOG51RSJW	1602	0.996269	1449	0.901119	1595	0.991915
EOG51RSK4	546	1	455	0.833333	534	0.978022
EOG51RSKV	855	1	854	0.99883	855	1
EOG51RSM6	1269	0.983721	1248	0.967442	960	0.744186
EOG51RSM8	783	1	700	0.893997	783	1
EOG51RSM9	549	1	549	1	549	1
EOG51RSMN	429	1	427	0.995338	429	1
EOG51RSMS	363	1	363	1	363	1
EOG51RSMT	321	1	321	1	321	1
EOG51VNSN	2115	1	2085	0.985816	1719	0.812766
EOG51VNST	1647	0.989189	1655	0.993994	1665	1
EOG51VNT3	344	0.980057	351	1	351	1
EOG51VNV2	657	1	628	0.95586	657	1
EOG51ZJ30	927	1	723	0.779935	927	1
EOG51ZJ36	1068	1	1067	0.999064	1068	1
EOG51ZJ3H	795	1	765	0.962264	795	1
EOG522D85	1482	0.986028	1337	0.889554	1482	0.986028
EOG522D89	2625	1	2611	0.994667	2625	1
EOG522D95	1116	0.997319	832	0.743521	643	0.57462
EOG522D9J	837	0.996429	787	0.936905	840	1
EOG522D9S	762	0.996078	674	0.881046	762	0.996078
EOG522DBQ	417	1	411	0.985612	417	1
EOG5258J0	6913	0.979734	6646	0.941893	6889	0.976332
EOG5258JX	1944	0.998459	1917	0.984592	1944	0.998459
EOG5258K2	886	0.994388	882	0.989899	891	1
EOG5258KD	1097	0.969938	1024	0.905393	1101	0.973475
EOG5284R1	5259	1	5130	0.975471	5125	0.97452
EOG5284S4	951	1	911	0.957939	951	1
EOG5284TH	618	1	617	0.998382	618	1
EOG52C113	1262	0.99684	1243	0.981833	1263	0.99763
EOG52C11K	1170	1	1144	0.977778	1170	1
EOG52FW70	2979	0.996988	2898	0.96988	2979	0.996988
EOG52FW7M	1557	1	1528	0.981374	1557	1
EOG52JRFW	4056	0.995582	3867	0.94919	4056	0.995582
EOG52JRGT	1197	1	1194	0.997494	1188	0.992481
EOG52JRGV	1290	1	1287	0.997674	1290	1
EOG52JRJP	327	1	279	0.853211	314	0.960245
EOG52NMPR	3656	0.999727	3605	0.985781	3657	1
EOG52NMPT	3947	0.991459	3528	0.886209	3981	1
EOG52NMQF	1458	0.977867	1458	0.977867	1458	0.977867
EOG52NMQP	1158	0.987212	1147	0.977835	682	0.581415
EOG52RGXS	3090	0.99903	2853	0.922405	908	0.293566
EOG52RGZB	1281	0.997664	1235	0.961838	1281	0.997664
EOG52RH0H	636	1	613	0.963836	636	1
EOG52VC60	2172	1	2047	0.942449	2172	1
EOG52VC6B	1590	0.994371	1571	0.982489	877	0.548468
EOG52VC7B	690	1	663	0.96087	687	0.995652
EOG52VC80	585	1	583	0.996581	585	1
EOG52VC8S	255	1	249	0.976471	255	1
EOG52Z7DM	4575	1	4550	0.994536	4351	0.951038
EOG52Z7DS	2601	0.996552	2518	0.964751	2610	1
EOG52Z7DZ	1961	0.968395	1464	0.722963	2003	0.989136
EOG52Z7GR	423	1	307	0.725768	423	1
EOG5323NM	2355	0.998728	2025	0.858779	2284	0.968617
EOG5323NP	2388	1	2320	0.971524	2388	1
EOG5323NW	1530	1	1527	0.998039	1450	0.947712
EOG5323P3	1518	1	1488	0.980237	1518	1
EOG5323PT	786	1	737	0.937659	784	0.997455
EOG5323QC	498	1	448	0.899598	498	1
EOG534ZWN	2704	0.999261	2701	0.998152	2704	0.999261
EOG534ZWR	1395	0.997854	1254	0.896996	756	0.540773
EOG534ZX2	1584	1	1532	0.967172	1584	1
EOG534ZXG	1089	0.991803	1047	0.953552	1098	1
EOG534ZXN	2357	0.977197	2078	0.861526	2357	0.977197
EOG534ZXP	1110	1	1085	0.977477	1110	1
EOG534ZXW	879	1	768	0.87372	879	1
EOG534ZZD	573	1	564	0.984293	573	1
EOG534ZZT	435	1	425	0.977011	354	0.813793
EOG535005	420	1	412	0.980952	414	0.985714
EOG537V57	1149	1	1143	0.994778	1149	1
EOG537V5J	879	1	879	1	879	1
EOG537V60	1209	1	1170	0.967742	1209	1
EOG537V6M	1698	0.994728	1626	0.952548	1696	0.993556
EOG537V79	777	1	775	0.997426	777	1
EOG53BQCK	1251	1	1251	1	1133	0.905675
EOG53BQCV	1641	0.998175	1113	0.677007	1235	0.751217
EOG53BQF2	618	1	618	1	618	1
EOG53FKMC	3624	0.997523	3587	0.987338	2309	0.635563
EOG53FKMH	2484	0.992806	2472	0.98801	2223	0.888489
EOG53FKMQ	1914	0.989147	1653	0.854264	1735	0.896641
EOG53FKNH	798	1	763	0.95614	796	0.997494
EOG53FKQ1	333	1	333	1	333	1
EOG53JFV4	3714	1	3694	0.994615	3714	1
EOG53JFVQ	2382	0.990025	2302	0.956775	2406	1
EOG53JFVR	1235	0.977831	1021	0.808393	1257	0.995249
EOG53JFWG	1272	0.997647	1202	0.942745	1261	0.98902
EOG53JFWH	1314	1	1255	0.955099	1314	1
EOG53JFWM	2679	0.957128	2315	0.827081	2795	0.998571
EOG53JFX2	357	1	336	0.941176	357	1
EOG53NB3C	2013	0.998512	1835	0.910218	702	0.348214
EOG53NB3K	1596	0.996255	1508	0.941323	506	0.315855
EOG53NB40	1097	0.914167	1044	0.87	1069	0.890833
EOG53R6B7	2694	1	2694	1	2694	1
EOG53R6BD	1794	1	1794	1	1794	1
EOG53R6BP	1107	0.997297	990	0.891892	619	0.557658
EOG53R6BW	1215	1	1189	0.978601	1215	1
EOG53R6CN	993	1	950	0.956697	993	1
EOG53V2K9	1681	0.971115	1567	0.905257	1695	0.979203
EOG53V2KC	1542	0.994197	1545	0.996132	1551	1
EOG53V2KK	1404	1	1327	0.945157	1404	1
EOG53V2KM	1908	0.920405	1671	0.806078	1155	0.557164
EOG53V2MP	708	1	686	0.968927	698	0.985876
EOG53XXT4	3067	0.859104	3498	0.979832	1651	0.462465
EOG53XXV7	618	0.995169	609	0.980676	618	0.995169
EOG53XXVQ	2043	0.984104	1570	0.756262	2071	0.997592
EOG53XXW7	504	0.994083	425	0.838264	455	0.897436
EOG541T2D	1536	1	1480	0.963542	1536	1
EOG541T2H	993	1	989	0.995972	600	0.60423
EOG541T2M	1329	1	1329	1	1329	1
EOG541T40	474	1	452	0.953586	293	0.618143
EOG541T43	417	1	415	0.995204	417	1
EOG544P95	1545	0.996132	1484	0.956802	1546	0.996776
EOG544P99	2283	0.994771	2110	0.91939	2129	0.927669
EOG544P9B	2019	1	2015	0.998019	2019	1
EOG544P9D	1341	1	1341	1	1341	1
EOG544P9G	1062	0.994382	1062	0.994382	485	0.45412
EOG544P9W	4422	0.999322	4207	0.950734	3512	0.793672
EOG544PB0	1878	0.990506	1841	0.970992	1896	1
EOG544PB3	888	0.996633	888	0.996633	881	0.988777
EOG544PBX	1299	0.986333	814	0.618071	1299	0.986333
EOG547JJ0	2646	0.998867	2485	0.93809	2646	0.998867
EOG547JJ8	1725	1	1725	1	1725	1
EOG547JJB	1929	0.993818	1718	0.885111	1941	1
EOG547JKB	687	1	589	0.857351	687	1
EOG54BDS3	1347	0.97397	852	0.616052	999	0.722343
EOG54BDSV	2853	0.99895	2846	0.996499	2856	1
EOG54F90P	2007	0.980938	1988	0.971652	567	0.277126
EOG54F91B	1413	1	1413	1	1413	1
EOG54F920	903	1	538	0.595792	903	1
EOG54F926	1250	0.99681	1209	0.964115	1254	1
EOG54F92H	492	0.987952	450	0.903614	498	1
EOG54F92P	483	1	481	0.995859	483	1
EOG54J57R	1992	0.998496	1955	0.97995	900	0.451128
EOG54J580	1701	0.996485	1702	0.997071	1674	0.980668
EOG54J581	1692	1	1692	1	806	0.476359
EOG54J589	1239	1	1239	1	1239	1
EOG54J58B	1203	1	1106	0.919368	1202	0.999169
EOG54J594	1029	1	1029	1	1021	0.992225
EOG54J595	788	0.98377	636	0.794007	797	0.995006
EOG54J59R	567	1	567	1	567	1
EOG54N1GZ	960	1	911	0.948958	317	0.330208
EOG54N1H0	1659	1	1642	0.989753	1656	0.998192
EOG54N1H2	1553	0.995513	1540	0.987179	935	0.599359
EOG54N1HK	660	1	659	0.998485	660	1
EOG54N1HX	816	0.996337	810	0.989011	818	0.998779
EOG54N1JZ	1452	0.981744	1376	0.930358	1452	0.981744
EOG54N1KB	381	1	379	0.994751	381	1
EOG54QWR3	1815	0.99835	1793	0.986249	1815	0.99835
EOG54QWRG	2547	0.877973	2376	0.819028	2797	0.96415
EOG54QWRT	1356	0.997792	1353	0.995585	1356	0.997792
EOG54TRZH	2253	1	2242	0.995118	2238	0.993342
EOG54TRZX	1458	1	1405	0.963649	1458	1
EOG54TS06	1230	0.997567	1230	0.997567	1233	1
EOG54TS0R	459	1	449	0.978214	385	0.83878
EOG54TS1M	498	1	498	1	498	1
EOG54XN6M	2146	0.9949	2135	0.989801	2157	1
EOG54XN6S	1356	0.993407	1365	1	1356	0.993407
EOG54XN6T	1212	0.995074	1079	0.885878	691	0.567323
EOG54XN6V	1482	1	1404	0.947368	1482	1
EOG551HF3	8180	0.926807	8687	0.984251	8820	0.99932
EOG551HFC	1962	0.998473	1327	0.675318	1230	0.625954
EOG551HFW	1407	1	1323	0.940299	1407	1
EOG551HFZ	1311	0.993182	1256	0.951515	1320	1
EOG551HG4	1047	1	1014	0.968481	1047	1
EOG551HGM	1218	1	1218	1	1218	1
EOG551HGR	660	1	612	0.927273	660	1
EOG551HGT	886	0.997748	810	0.912162	888	1
EOG554CP1	3943	0.997975	3728	0.943559	3121	0.789927
EOG554CP8	2331	1	2277	0.976834	2331	1
EOG554CP9	2253	0.985564	1949	0.852581	2286	1
EOG554CPC	2367	1	2363	0.99831	2367	1
EOG554CPJ	993	1	993	1	993	1
EOG554CPW	1047	1	1041	0.994269	1047	1
EOG554CPZ	2610	0.996564	2312	0.88278	2618	0.999618
EOG554CQ2	2616	0.979775	2173	0.813858	2668	0.999251
EOG554CQD	816	1	809	0.991422	813	0.996324
EOG554CQG	180	1	114	0.633333	160	0.888889
EOG554CQX	594	1	585	0.984848	594	1
EOG554CR0	537	1	537	1	537	1
EOG554CR1	1437	0.991718	1084	0.748102	1222	0.84334
EOG5577X5	2634	1	2550	0.968109	958	0.363705
EOG5577Z2	1017	0.994135	1015	0.99218	1017	0.994135
EOG5577Z9	1035	1	1035	1	433	0.418357
EOG5577ZT	672	1	663	0.986607	672	1
EOG557813	432	1	380	0.87963	432	1
EOG55B451	3423	1	3423	1	3423	1
EOG55B455	2139	1	2136	0.998597	2092	0.978027
EOG55B45Z	1869	0.988889	1600	0.846561	1041	0.550794
EOG55B461	1023	1	1017	0.994135	1023	1
EOG55B463	1239	1	980	0.79096	1239	1
EOG55B464	966	1	964	0.99793	907	0.938923
EOG55B46N	696	0.983051	628	0.887006	696	0.983051
EOG55B47J	506	0.873921	464	0.801382	579	1
EOG55F0CT	3665	0.99891	3669	1	3668	0.999727
EOG55F0DH	1365	1	1359	0.995604	1199	0.878388
EOG55F0DK	1671	0.998208	1276	0.762246	1670	0.997611
EOG55F0DX	1125	0.986842	1117	0.979825	1134	0.994737
EOG55F0F4	1719	0.981164	729	0.416096	884	0.504566
EOG55HVMS	3228	0.98988	2547	0.781049	3155	0.967495
EOG55HVNC	1335	0.995526	1337	0.997017	1341	1
EOG55HVP6	858	0.996516	849	0.986063	741	0.860627
EOG55HVQ2	669	1	665	0.994021	669	1
EOG55HVQQ	878	0.938034	636	0.679487	378	0.403846
EOG55MQVZ	2811	1	2718	0.966916	2811	1
EOG55MQW5	2088	0.992867	1921	0.913457	2088	0.992867
EOG55MQW7	1630	0.977218	1541	0.923861	1668	1
EOG55MQX3	687	1	687	1	687	1
EOG55MQZ6	984	1	975	0.990854	984	1
EOG55QM4B	735	0.995935	661	0.895664	735	0.995935
EOG55QM4P	1981	0.982639	1971	0.977679	2007	0.995536
EOG55QM54	879	1	836	0.951081	871	0.990899
EOG55QM5H	1159	0.995704	1109	0.952749	1164	1
EOG55QM5W	921	1	915	0.993485	921	1
EOG55QM5Z	381	1	348	0.913386	381	1
EOG55TGC2	1554	0.992337	1448	0.924649	611	0.390166
EOG55TGCT	861	1	861	1	861	1
EOG55TGFC	1500	0.959693	1434	0.917466	1563	1
EOG55TGFQ	174	1	174	1	174	1
EOG55XBKV	1796	0.994463	1486	0.822813	1760	0.974529
EOG55XBM1	1905	0.99064	1849	0.961518	1919	0.99792
EOG55XBM2	1809	1	1735	0.959093	1809	1
EOG55XBM4	1467	1	1445	0.985003	1467	1
EOG55XBM9	1231	0.998378	1178	0.955393	1224	0.992701
EOG55XBMS	1713	0.99651	1686	0.980803	1713	0.99651
EOG55XBNJ	543	1	535	0.985267	543	1
EOG55XBNN	633	1	633	1	633	1
EOG5616TS	2043	0.997072	1992	0.972182	2049	1
EOG5616TZ	1506	1	1503	0.998008	1506	1
EOG5616V8	1449	1	1406	0.970324	1449	1
EOG5616VJ	957	1	957	1	949	0.991641
EOG5616W2	726	1	726	1	726	1
EOG5616WD	591	1	533	0.901861	591	1
EOG5616WZ	411	1	411	1	411	1
EOG564330	1631	0.999387	1495	0.916054	463	0.283701
EOG564338	735	0.987903	432	0.580645	732	0.983871
EOG56433R	819	1	814	0.993895	819	1
EOG566Z9F	4401	0.993902	3726	0.841463	4428	1
EOG566Z9M	2184	0.998628	2113	0.966164	2184	0.998628
EOG566Z9P	2190	1	2102	0.959817	2130	0.972603
EOG566Z9S	1942	0.971972	1769	0.885385	1977	0.989489
EOG566Z9X	1056	1	1006	0.952652	1056	1
EOG566ZB6	3556	0.8371	3904	0.919021	1377	0.324153
EOG566ZBB	1203	1	1202	0.999169	1203	1
EOG566ZCP	537	1	481	0.895717	537	1
EOG569TJ9	2568	0.986175	2207	0.847542	2604	1
EOG569TJB	2652	0.997743	2595	0.976298	1743	0.655756
EOG569TJS	1335	0.997758	1155	0.863229	936	0.699552
EOG569TJX	1974	1	1973	0.999493	1974	1
EOG569TMZ	420	1	214	0.509524	420	1
EOG56DPSD	3400	0.993281	2408	0.703476	3376	0.986269
EOG56DPSH	1742	0.997709	1731	0.991409	651	0.372852
EOG56DPSW	1704	0.991274	1650	0.95986	1719	1
EOG56DPT2	1083	0.997238	1053	0.969613	1086	1
EOG56DPTJ	1491	1	1490	0.999329	1339	0.898055
EOG56DPTQ	1488	0.992	1491	0.994	1488	0.992
EOG56DPVB	882	0.99661	881	0.99548	885	1
EOG56DPW7	648	1	604	0.932099	648	1
EOG56DPW9	276	1	257	0.931159	276	1
EOG56HK27	1548	0.996139	1514	0.97426	1554	1
EOG56HK49	427	0.981609	435	1	420	0.965517
EOG56HK4C	1326	0.986607	1336	0.994048	932	0.693452
EOG56MF80	14582	0.997879	14295	0.978239	14602	0.999247
EOG56MF81	3024	0.989205	2910	0.951914	1553	0.508014
EOG56MF83	3730	0.992285	3750	0.997606	1544	0.410748
EOG56MF86	2834	0.998591	2806	0.988724	2835	0.998943
EOG56MF8H	1716	1	1693	0.986597	1716	1
EOG56MF8K	1250	0.999201	1189	0.95044	1250	0.999201
EOG56MF99	1254	1	1251	0.997608	1122	0.894737
EOG56MFB8	606	1	606	1	606	1
EOG56MFBB	666	1	666	1	666	1
EOG56MFC3	495	1	484	0.977778	495	1
EOG56Q9H6	2385	1	2373	0.994969	2385	1
EOG56Q9HF	1596	1	1587	0.994361	1596	1
EOG56Q9HH	1449	1	1447	0.99862	1449	1
EOG56Q9K7	639	1	549	0.859155	639	1
EOG56T5RK	1425	1	1382	0.969825	1425	1
EOG56T5S1	912	1	912	1	904	0.991228
EOG56T5S8	831	1	830	0.998797	831	1
EOG56T5SS	510	1	474	0.929412	510	1
EOG56T5T9	456	1	456	1	456	1
EOG56X208	745	0.955128	392	0.502564	762	0.976923
EOG56X212	873	1	866	0.991982	652	0.74685
EOG56X21B	741	1	741	1	741	1
EOG56X21F	378	1	310	0.820106	378	1
EOG56X21R	733	0.997279	735	1	735	1
EOG56X21Z	477	1	442	0.926625	477	1
EOG56X220	597	1	597	1	597	1
EOG570X6N	6163	0.995799	5782	0.934238	6184	0.999192
EOG570X70	1305	1	1305	1	1305	1
EOG570X73	5883	0.99949	5620	0.954808	5883	0.99949
EOG570X77	1596	1	1591	0.996867	1576	0.987469
EOG570X8Z	330	1	318	0.963636	330	1
EOG573SGS	614	0.993528	414	0.669903	618	1
EOG576NPW	2400	0.993789	2400	0.993789	2415	1
EOG576NQ7	1722	0.991364	1683	0.968912	1725	0.993092
EOG579HXV	1998	1	1997	0.999499	1998	1
EOG579HZ1	1713	1	1713	1	1713	1
EOG579J0F	889	0.949786	878	0.938034	582	0.621795
EOG579J17	1236	0.949309	1149	0.882488	1302	1
EOG57DD6G	1080	1	1049	0.971296	1080	1
EOG57DD6Q	1371	1	1263	0.921225	1371	1
EOG57DD6R	1053	1	1052	0.99905	1051	0.998101
EOG57DD6T	861	0.996528	864	1	864	1
EOG57DD72	819	0.99635	786	0.956204	819	0.99635
EOG57H8DF	4422	0.998645	4038	0.911924	4422	0.998645
EOG57H8DW	1629	1	1581	0.970534	1629	1
EOG57H8FB	1257	0.997619	1247	0.989683	1257	0.997619
EOG57H8FN	1200	0.952381	982	0.779365	1012	0.803175
EOG57H8G7	624	0.995215	618	0.985646	627	1
EOG57M4NW	1637	0.999389	1605	0.979853	1637	0.999389
EOG57M4NZ	3342	0.996422	3325	0.991354	3330	0.992844
EOG57M4PV	798	1	798	1	798	1
EOG57M4Q3	2178	0.998624	2125	0.974324	2181	1
EOG57Q0WN	2130	0.988858	1884	0.874652	2130	0.988858
EOG57Q0WV	1596	0.987013	1599	0.988868	1617	1
EOG57Q0X2	1916	0.97805	1821	0.929556	1913	0.976519
EOG57Q0X3	1476	1	1462	0.990515	1476	1
EOG57Q0XB	1266	0.997636	1198	0.94405	727	0.572892
EOG57Q0Z8	327	1	322	0.984709	327	1
EOG57Q0ZB	651	1	606	0.930876	382	0.58679
EOG57Q0ZC	438	1	436	0.995434	438	1
EOG57SW4R	1752	1	1612	0.920091	1752	1
EOG57SW5P	504	0.994083	450	0.887574	504	0.994083
EOG57SW5V	690	1	690	1	690	1
EOG57WRD1	1137	1	1137	1	799	0.702726
EOG57WRDD	2184	0.994536	2171	0.988616	2196	1
EOG57WRFH	405	0.992647	362	0.887255	405	0.992647
EOG580MM7	2880	1	2866	0.995139	2880	1
EOG583GV4	2679	0.998881	2511	0.936242	2679	0.998881
EOG583GVH	1314	0.995455	1221	0.925	808	0.612121
EOG583GVS	1397	0.999285	1372	0.981402	1373	0.982117
EOG583GWH	933	1	912	0.977492	933	1
EOG583GWP	831	1	650	0.78219	831	1
EOG583GXQ	318	1	306	0.962264	318	1
EOG586C3R	923	0.995685	921	0.993528	305	0.329018
EOG586C4X	879	1	812	0.923777	874	0.994312
EOG586C5X	240	1	240	1	240	1
EOG58979W	3342	0.999103	3277	0.979671	3342	0.999103
EOG5897B3	2448	0.996337	2446	0.995523	2348	0.955637
EOG5897B8	999	0.99403	984	0.979104	999	0.99403
EOG5897BP	1485	1	1400	0.942761	1485	1
EOG5897CQ	582	1	578	0.993127	582	1
EOG5897CX	636	1	636	1	636	1
EOG5897DB	333	1	283	0.84985	333	1
EOG58D3K2	2577	0.977247	2433	0.922639	2633	0.998483
EOG58D3KM	1323	1	1310	0.990174	765	0.578231
EOG58D3KN	1004	0.953466	954	0.905983	1052	0.99905
EOG58D3KP	993	0.973529	854	0.837255	1020	1
EOG58D3KX	933	0.99361	734	0.781683	933	0.99361
EOG58D3MT	507	1	464	0.915187	507	1
EOG58D3NG	873	1	670	0.767468	873	1
EOG58GZT7	1530	1	1485	0.970588	1530	1
EOG58GZTV	1218	0.997543	1213	0.993448	1221	1
EOG58GZTZ	1350	0.993377	1305	0.960265	1359	1
EOG58KV1Q	2790	0.998926	2759	0.987827	2792	0.999642
EOG58KV1S	2593	0.993487	2542	0.973946	2610	1
EOG58KV1W	1878	1	1123	0.597977	1878	1
EOG58KV1Z	1863	1	1854	0.995169	1863	1
EOG58KV22	409	0.207825	1809	0.919207	420	0.213415
EOG58KV2D	1218	1	1218	1	1218	1
EOG58KV2J	1146	0.992208	1155	1	1153	0.998268
EOG58PQ95	1383	0.987152	1083	0.773019	1398	0.997859
EOG58PQ99	1342	0.962007	1358	0.973477	1395	1
EOG58PQ9S	1094	0.999087	1081	0.987215	1094	0.999087
EOG58PQ9T	912	1	912	1	908	0.995614
EOG58PQB6	1485	0.950096	1433	0.916827	1407	0.900192
EOG58PQBT	411	1	394	0.958637	411	1
EOG58PQC1	489	0.987879	381	0.769697	487	0.983838
EOG58SKM8	855	0.993031	855	0.993031	861	1
EOG58WFRM	2634	1	2623	0.995824	2634	1
EOG58WFRN	2364	1	2315	0.979272	2361	0.998731
EOG58WFS5	1065	1	977	0.917371	1065	1
EOG58WFSK	1572	0.990548	1279	0.805923	569	0.358538
EOG58WFSP	276	0.948454	132	0.453608	291	1
EOG58WFSV	1065	0.994398	1053	0.983193	1071	1
EOG58WFTF	597	1	531	0.889447	488	0.81742
EOG58WFTK	486	1	476	0.979424	486	1
EOG58WFTX	357	0.952	326	0.869333	375	1
EOG590B0H	2383	0.97704	2434	0.99795	2439	1
EOG590B0R	1929	1	1929	1	1852	0.960083
EOG590B37	1861	0.984656	1878	0.993651	1632	0.863492
EOG59367F	2616	0.998855	2494	0.952272	1114	0.425353
EOG59367T	1364	0.990559	1321	0.959332	1365	0.991285
EOG593688	1191	1	1191	1	1179	0.989924
EOG59369F	543	1	542	0.998158	543	1
EOG59369Q	642	0.995349	638	0.989147	513	0.795349
EOG5962GQ	1257	1	1207	0.960223	1255	0.998409
EOG5962GZ	1385	0.999278	1385	0.999278	1386	1
EOG5962HC	936	1	936	1	762	0.814103
EOG5962HG	1230	1	1179	0.958537	1230	1
EOG598XQC	2436	0.990244	2371	0.963821	2457	0.99878
EOG598XQP	2239	0.995111	2247	0.998667	2247	0.998667
EOG598XRC	879	1	787	0.895336	879	1
EOG598XRN	906	1	894	0.986755	906	1
EOG598XT5	444	1	444	1	444	1
EOG59CSZR	1521	1	1519	0.998685	1521	1
EOG59CSZZ	1137	1	1001	0.880387	1137	1
EOG59CT09	1368	0.997812	1345	0.981036	1368	0.997812
EOG59CT0G	1224	1	1208	0.986928	748	0.611111
EOG59GP6G	1581	0.998106	1482	0.935606	1530	0.965909
EOG59GP6J	1416	1	1412	0.997175	1416	1
EOG59GP6M	2784	0.998924	2783	0.998565	2786	0.999641
EOG59GP7R	563	0.998227	524	0.929078	564	1
EOG59GP7Z	516	1	507	0.982558	516	1
EOG59KJDZ	5351	0.999813	5342	0.998132	1713	0.320067
EOG59KJFR	1203	1	1186	0.985869	1203	1
EOG59KJG8	828	1	827	0.998792	828	1
EOG59KJGZ	810	1	807	0.996296	810	1
EOG59KJHB	498	1	491	0.985944	498	1
EOG59PDP9	2602	0.963704	1737	0.643333	2417	0.895185
EOG59PDQ4	864	0.99654	829	0.956171	867	1
EOG59PDQ5	1344	0.995556	1156	0.856296	1350	1
EOG59S8X1	2223	1	2211	0.994602	1148	0.516419
EOG59S8XB	1771	0.977373	1564	0.863135	862	0.475717
EOG59S8XQ	1449	1	1427	0.984817	1449	1
EOG59S8XZ	1701	1	1692	0.994709	1701	1
EOG59S8ZD	519	1	497	0.957611	400	0.770713
EOG59S8ZP	663	0.995495	579	0.869369	666	1
EOG59S902	747	1	747	1	747	1
EOG59S90N	249	1	249	1	249	1
EOG59W55T	546	1	503	0.921245	546	1
EOG59W55W	1635	0.976703	1390	0.830346	1674	1
EOG59W562	2133	0.994406	1997	0.931002	2145	1
EOG59W56M	857	0.579446	1464	0.989858	1464	0.989858
EOG59W570	456	1	321	0.703947	456	1
EOG5B01CN	2421	0.963007	2440	0.970565	2514	1
EOG5B01CW	2763	1	2703	0.978284	1448	0.524068
EOG5B01DZ	966	1	964	0.99793	341	0.353002
EOG5B01F8	963	1	915	0.950156	963	1
EOG5B01FP	804	1	782	0.972637	804	1
EOG5B01FR	1509	0.986275	1478	0.966013	1526	0.997386
EOG5B2WNF	1251	1	1088	0.869704	1251	1
EOG5B2WP1	1607	0.949764	1565	0.924941	1692	1
EOG5B2WPB	906	1	906	1	906	1
EOG5B2WPM	636	1	431	0.677673	571	0.897799
EOG5B2WPX	495	1	494	0.99798	495	1
EOG5B5RVM	1615	0.923385	1686	0.963979	1749	1
EOG5B5RVX	1344	1	1303	0.969494	1344	1
EOG5B5RWD	933	1	927	0.993569	926	0.992497
EOG5B5RWH	1089	1	952	0.874197	1086	0.997245
EOG5B5RX6	885	1	824	0.931073	876	0.989831
EOG5B5RZ6	326	0.996942	274	0.83792	324	0.990826
EOG5B5RZ8	630	0.990566	465	0.731132	636	1
EOG5B8N4J	1068	1	1041	0.974719	1068	1
EOG5B8N4M	1413	0.995772	1329	0.936575	750	0.528541
EOG5B8N4N	1516	0.998682	1515	0.998024	1505	0.991436
EOG5B8N4Z	993	1	981	0.987915	993	1
EOG5B8N5F	757	0.955808	789	0.996212	780	0.984848
EOG5B8N5V	545	0.998168	487	0.891941	546	1
EOG5BCHBS	2210	0.864632	2494	0.975743	2526	0.988263
EOG5BCHC8	1266	1	1163	0.918641	1266	1
EOG5BCHCN	903	1	894	0.990033	512	0.566999
EOG5BCHDR	456	0.980645	453	0.974194	356	0.765591
EOG5BGCKK	2451	0.998778	2340	0.953545	2451	0.998778
EOG5BGCM4	1236	1	916	0.7411	866	0.700647
EOG5BGCMT	747	1	608	0.813922	747	1
EOG5BGCMV	819	1	736	0.898657	819	1
EOG5BGCN3	705	1	677	0.960284	705	1
EOG5BGCNR	906	1	878	0.969095	540	0.596026
EOG5BK7TD	2997	1	2896	0.9663	2997	1
EOG5BK7TP	1238	0.503867	2331	0.948718	2439	0.992674
EOG5BK7TQ	1772	0.996065	1768	0.993817	1779	1
EOG5BK7V4	1239	0.997585	1181	0.950886	1242	1
EOG5BK7X3	273	1	273	1	273	1
EOG5BP428	3837	0.916846	2725	0.651135	1197	0.286022
EOG5BP42G	3870	0.970655	3172	0.795586	3870	0.970655
EOG5BS095	2585	0.982516	2577	0.979475	2628	0.99886
EOG5BS09F	2238	0.998661	2159	0.963409	2238	0.998661
EOG5BS09V	4113	0.912176	3088	0.684853	4509	1
EOG5BS0BF	1269	0.992958	1266	0.99061	1269	0.992958
EOG5BS0C0	654	1	653	0.998471	654	1
EOG5BVVJP	1650	1	1618	0.980606	1567	0.949697
EOG5BVVKP	780	1	780	1	780	1
EOG5BZQS2	3791	0.998157	3787	0.997104	3792	0.99842
EOG5BZQS9	1794	1	1791	0.998328	1794	1
EOG5BZQSB	2112	0.988764	1988	0.930712	2136	1
EOG5BZQTB	672	1	668	0.994048	672	1
EOG5BZQTC	1146	0.994792	1099	0.953993	1152	1
EOG5BZQV1	459	1	429	0.934641	459	1
EOG5C2M1C	1739	0.97587	1546	0.867565	1740	0.976431
EOG5C2M1R	921	0.996753	858	0.928571	921	0.996753
EOG5C2M21	1410	0.991561	1167	0.820675	1410	0.991561
EOG5C2M22	1011	1	979	0.968348	1011	1
EOG5C2M2K	642	1	596	0.928349	642	1
EOG5C2M2Q	684	1	683	0.998538	684	1
EOG5C2M35	576	1	440	0.763889	576	1
EOG5C5G83	1911	0.984544	1606	0.827409	1937	0.997939
EOG5C5G89	1791	1	1784	0.996092	1791	1
EOG5C5G8T	1125	1	1125	1	1125	1
EOG5C5G91	1319	0.999242	1230	0.931818	1319	0.999242
EOG5C5G98	3504	0.938153	2053	0.549665	3504	0.938153
EOG5C5G99	798	1	798	1	798	1
EOG5C5G9T	777	1	754	0.970399	585	0.752896
EOG5C5GC7	201	1	183	0.910448	201	1
EOG5C8BGW	2424	1	2147	0.885726	2424	1
EOG5C8BGX	3702	0.993559	3419	0.917606	3702	0.993559
EOG5C8BH2	2862	0.998953	1984	0.692496	2865	1
EOG5C8BH6	2112	1	2068	0.979167	2059	0.974905
EOG5C8BH7	1494	1	1487	0.995315	1494	1
EOG5C8BHN	1272	1	1237	0.972484	1154	0.907233
EOG5C8BJ3	918	0.987097	906	0.974194	930	1
EOG5C8BJJ	1284	0.990741	1123	0.866512	421	0.324846
EOG5CC6QX	2669	0.995153	2576	0.960477	2245	0.837062
EOG5CC6RC	1713	0.958054	1491	0.833893	1788	1
EOG5CC6RK	1254	0.997613	1187	0.944312	1257	1
EOG5CC6S2	927	0.936364	615	0.621212	927	0.936364
EOG5CC6SH	744	1	738	0.991935	744	1
EOG5CC6TF	384	1	345	0.898438	384	1
EOG5CG31V	516	1	516	1	515	0.998062
EOG5CJZ6Q	2364	1	2327	0.984349	2364	1
EOG5CJZ6X	2328	1	2316	0.994845	2328	1
EOG5CJZ76	1341	1	1290	0.961969	1329	0.991051
EOG5CJZ8X	324	1	318	0.981481	287	0.885802
EOG5CNTFF	15787	0.998735	15747	0.996204	15769	0.997596
EOG5CNTFW	2561	0.976735	2333	0.889779	2464	0.939741
EOG5CNTH7	639	1	639	1	639	1
EOG5CRPQ0	1737	0.996558	1716	0.984509	1737	0.996558
EOG5CRPQD	1332	1	1325	0.994745	1332	1
EOG5CRPQJ	1056	1	939	0.889205	1049	0.993371
EOG5CRPRC	828	0.965035	811	0.945221	858	1
EOG5CRPRK	1350	1	902	0.668148	1350	1
EOG5CRPRV	870	1	870	1	870	1
EOG5CRPSC	237	1	237	1	237	1
EOG5CVJXW	1854	0.998384	1827	0.983845	1854	0.998384
EOG5CVK02	2573	0.981312	2178	0.830664	768	0.292906
EOG5CVK0C	793	0.982652	803	0.995043	807	1
EOG5CVK0G	516	1	515	0.998062	516	1
EOG5CZF5D	3235	0.996611	3235	0.996611	3245	0.999692
EOG5CZF61	1578	0.992453	1531	0.962893	711	0.44717
EOG5CZF6H	717	0.995833	708	0.983333	717	0.995833
EOG5CZF6J	1047	1	1043	0.99618	1047	1
EOG5CZF74	831	1	782	0.941035	831	1
EOG5CZF78	765	1	762	0.996078	765	1
EOG5CZF7K	573	1	560	0.977312	573	1
EOG5CZF8G	303	1	289	0.953795	236	0.778878
EOG5D29DF	3479	0.999713	3224	0.926437	3431	0.98592
EOG5D29DS	1662	0.998198	1660	0.996997	1662	0.998198
EOG5D29DV	2954	0.92111	2788	0.869348	3004	0.936701
EOG5D29F9	1236	1	1227	0.992718	1236	1
EOG5D55N6	2745	0.989189	2552	0.91964	2690	0.969369
EOG5D55P1	1364	0.979885	1391	0.999282	820	0.58908
EOG5D55P3	231	1	231	1	231	1
EOG5D55P5	1486	0.996647	1339	0.898055	1482	0.993964
EOG5D55PM	780	1	749	0.960256	780	1
EOG5D55PP	915	0.993485	915	0.993485	757	0.821933
EOG5D55PX	741	1	653	0.881242	533	0.719298
EOG5D81WB	2144	0.980338	2163	0.989026	2187	1
EOG5D81WV	1467	1	1357	0.925017	1467	1
EOG5D81XB	707	0.990196	708	0.991597	627	0.878151
EOG5D81XD	957	1	953	0.99582	957	1
EOG5D81ZC	1029	0.974432	918	0.869318	1056	1
EOG5DBX59	891	1	890	0.998878	880	0.987654
EOG5DBX5T	1485	1	1469	0.989226	1485	1
EOG5DBX5W	602	0.998342	585	0.970149	603	1
EOG5DFSBV	6714	1	6239	0.929252	6714	1
EOG5DFSCC	2921	0.999658	2893	0.990075	2922	1
EOG5DFSDC	756	1	636	0.84127	660	0.873016
EOG5DFSDS	627	1	555	0.885167	627	1
EOG5DFSFQ	402	1	402	1	402	1
EOG5DJNM3	3311	0.985417	3209	0.95506	3360	1
EOG5DJNM7	2547	1	2500	0.981547	2547	1
EOG5DJNMC	1355	0.97342	1377	0.989224	1352	0.971264
EOG5DJNMD	1659	1	1652	0.995781	1659	1
EOG5DJNMJ	1095	0.99455	873	0.792916	1095	0.99455
EOG5DJNNP	654	1	653	0.998471	654	1
EOG5DJNPP	366	1	366	1	366	1
EOG5DJNPV	378	1	364	0.962963	378	1
EOG5DNHTX	2796	1	2770	0.990701	2796	1
EOG5DNHV3	6993	0.97125	5251	0.729306	7047	0.97875
EOG5DNHVD	1557	1	1405	0.902376	1557	1
EOG5DNHW5	1053	1	999	0.948718	1053	1
EOG5DNHXP	444	1	437	0.984234	443	0.997748
EOG5DRD2R	4536	1	4412	0.972663	4536	1
EOG5DRD2V	2496	0.973099	2069	0.806628	2565	1
EOG5DRD2Z	2721	0.996703	2706	0.991209	2728	0.999267
EOG5DRD30	2202	0.978667	1839	0.817333	2250	1
EOG5DRD3B	1026	0.974359	1031	0.979107	1053	1
EOG5DRD3F	1473	1	1464	0.99389	1473	1
EOG5DV8BR	992	0.978304	1014	1	1014	1
EOG5DV8CN	159	1	146	0.918239	159	1
EOG5DV8CW	513	0.994186	321	0.622093	513	0.994186
EOG5DV8D4	507	1	507	1	507	1
EOG5DV8DT	216	1	182	0.842593	212	0.981481
EOG5DZ4JP	2727	1	2676	0.981298	2056	0.753942
EOG5DZ4JW	2667	1	2403	0.901012	2460	0.922385
EOG5DZ4JX	4036	0.999505	3831	0.948737	4038	1
EOG5DZ4K1	2556	0.995327	2480	0.965732	1050	0.408879
EOG5DZ4K2	2307	1	2228	0.965756	2307	1
EOG5DZ4K3	1521	1	1520	0.999343	1521	1
EOG5DZ4K7	1803	0.993388	1749	0.963636	1803	0.993388
EOG5DZ4K9	1416	0.985386	1408	0.979819	1437	1
EOG5DZ4KW	669	1	652	0.974589	669	1
EOG5DZ4MP	528	1	528	1	528	1
EOG5F20T0	993	0.951149	734	0.703065	1044	1
EOG5F20T5	1491	1	1448	0.97116	1491	1
EOG5F20TW	825	1	819	0.992727	823	0.997576
EOG5F20VK	813	0.981884	617	0.745169	825	0.996377
EOG5F20W0	285	0.989583	263	0.913194	288	1
EOG5F4W2M	1005	1	976	0.971144	993	0.98806
EOG5F4W3T	777	0.981061	577	0.728535	777	0.981061
EOG5F4W4G	566	0.992982	551	0.966667	570	1
EOG5F7R8C	12397	0.995503	11517	0.924837	12432	0.998314
EOG5F7R8H	3927	0.999237	3612	0.919084	3927	0.999237
EOG5F7R8T	1827	1	1781	0.974822	1827	1
EOG5F7R95	1269	1	1264	0.99606	1269	1
EOG5F7R9F	1077	1	883	0.81987	1077	1
EOG5F7R9T	1410	0.993658	1380	0.972516	1419	1
EOG5F7RB2	756	1	709	0.937831	756	1
EOG5F7RC8	319	0.984568	296	0.91358	324	1
EOG5FBMHQ	1749	1	1747	0.998856	1749	1
EOG5FBMHX	2403	0.998753	2387	0.992103	763	0.317124
EOG5FBMJ3	808	0.955083	821	0.970449	846	1
EOG5FBMJH	1140	0.997375	1070	0.936133	1143	1
EOG5FBMJR	939	1	934	0.994675	939	1
EOG5FBMKV	420	1	420	1	420	1
EOG5FBMM6	276	1	198	0.717391	276	1
EOG5FFGRD	2478	0.997585	2478	0.997585	2484	1
EOG5FFGRF	2349	0.997452	2347	0.996603	2349	0.997452
EOG5FFGRZ	1263	1	1262	0.999208	458	0.362629
EOG5FFGSP	873	1	873	1	873	1
EOG5FFGSR	1770	1	1731	0.977966	1770	1
EOG5FJC0P	1533	1	1523	0.993477	1533	1
EOG5FJC11	1416	0.997886	1328	0.93587	1402	0.98802
EOG5FJC19	1284	0.995349	1167	0.904651	917	0.710853
EOG5FJC1G	1218	0.997543	1039	0.850942	1218	0.997543
EOG5FJC1J	1251	1	1179	0.942446	901	0.720224
EOG5FJC1S	768	1	768	1	768	1
EOG5FN77C	3338	0.984661	2800	0.825959	3338	0.984661
EOG5FN78G	789	1	789	1	486	0.61597
EOG5FN78H	1428	1	1417	0.992297	710	0.497199
EOG5FN78P	489	1	462	0.944785	489	1
EOG5FR3G8	2210	0.999548	2080	0.940751	2211	1
EOG5FR3GF	2100	1	2100	1	2100	1
EOG5FR3GJ	1353	1	1293	0.955654	1353	1
EOG5FR3GK	1674	0.996429	1604	0.954762	1680	1
EOG5FR3H0	1725	1	1717	0.995362	1723	0.998841
EOG5FR3HP	786	1	769	0.978372	786	1
EOG5FTZQ4	2871	1	2868	0.998955	2871	1
EOG5FTZQ5	2795	0.987982	2719	0.961117	1423	0.503005
EOG5FTZQK	1344	1	1344	1	1344	1
EOG5FTZQN	1320	1	1320	1	1320	1
EOG5FTZQQ	814	0.965599	764	0.906287	263	0.311981
EOG5FTZQS	1272	1	1271	0.999214	1272	1
EOG5FTZRC	1047	1	1044	0.997135	793	0.757402
EOG5FXTZT	1056	0.991549	604	0.567136	771	0.723944
EOG5FXV1T	420	1	400	0.952381	420	1
EOG5G1Q5X	3036	1	2687	0.885046	3036	1
EOG5G1Q65	1341	1	1321	0.985086	1341	1
EOG5G1Q68	1665	0.984043	1629	0.962766	1692	1
EOG5G1Q71	1137	0.989556	983	0.855527	1103	0.959965
EOG5G1Q72	1944	1	1944	1	1944	1
EOG5G1Q7G	1053	1	1029	0.977208	1052	0.99905
EOG5G1Q7H	780	1	767	0.983333	780	1
EOG5G1Q7R	483	1	394	0.815735	483	1
EOG5G1Q7S	555	0.994624	348	0.623656	283	0.507168
EOG5G1Q7T	303	1	291	0.960396	291	0.960396
EOG5G1Q7X	216	1	213	0.986111	216	1
EOG5G4KF1	2472	0.996372	2205	0.888755	2480	0.999597
EOG5G4KF3	2274	1	2264	0.995602	2268	0.997361
EOG5G4KFK	1287	1	1260	0.979021	1287	1
EOG5G4KGC	966	1	957	0.990683	966	1
EOG5G4KGJ	1794	0.943218	1214	0.638275	1902	1
EOG5G4KGK	654	1	654	1	654	1
EOG5G4KHC	705	1	703	0.997163	645	0.914894
EOG5G7FNQ	5052	0.99586	5018	0.989158	5070	0.999409
EOG5G7FNV	6788	0.990226	6493	0.947192	6307	0.920058
EOG5G7FP1	2454	0.987923	2457	0.98913	2306	0.928341
EOG5G7FPC	1113	1	1045	0.938904	1113	1
EOG5G7FPD	2550	0.989523	2368	0.918898	2577	1
EOG5G7FPN	1539	1	1428	0.927875	493	0.320338
EOG5G7FPR	1032	1	1032	1	1031	0.999031
EOG5G7FQB	660	1	628	0.951515	660	1
EOG5G7FRM	291	1	219	0.752577	291	1
EOG5GB9X3	1610	0.98652	1626	0.996324	1617	0.990809
EOG5GB9XJ	1279	0.998439	1264	0.986729	1281	1
EOG5GB9ZF	642	0.990741	602	0.929012	642	0.990741
EOG5GB9ZH	912	1	841	0.922149	912	1
EOG5GBB06	630	1	630	1	630	1
EOG5GBB0J	246	1	205	0.833333	246	1
EOG5GF64W	2103	1	2046	0.972896	2103	1
EOG5GF65C	1384	0.998557	1377	0.993506	1386	1
EOG5GF65P	1017	1	966	0.949853	1017	1
EOG5GJ2CK	6996	0.996581	6769	0.964245	6996	0.996581
EOG5GJ2CZ	1782	1	1781	0.999439	1782	1
EOG5GJ2DG	1505	0.957379	1305	0.830153	941	0.598601
EOG5GJ2DN	2741	0.987748	2505	0.902703	2475	0.891892
EOG5GJ2DV	924	1	924	1	924	1
EOG5GJ2F6	1641	1	1485	0.904936	1641	1
EOG5GJ2F9	597	0.980296	356	0.584565	609	1
EOG5GJ2FX	597	0.99005	588	0.975124	603	1
EOG5GMXMF	2889	0.974696	2285	0.770918	2134	0.719973
EOG5GMXMM	2049	0.991292	1968	0.952104	2064	0.998549
EOG5GMXMZ	1458	1	1451	0.995199	1458	1
EOG5GMXN4	1194	0.992519	1163	0.96675	1203	1
EOG5GMXPG	591	0.994949	585	0.984848	584	0.983165
EOG5GMXPZ	402	0.992593	370	0.91358	402	0.992593
EOG5GMXQ3	378	1	338	0.89418	378	1
EOG5GMXQ7	258	1	258	1	258	1
EOG5GQSVG	3598	0.993648	3293	0.909417	3621	1
EOG5GQSW7	3182	0.969531	2765	0.842474	3231	0.984461
EOG5GQSWJ	1272	0.979215	1288	0.991532	1206	0.928406
EOG5GQSWK	1338	1	1307	0.976831	1338	1
EOG5GQSWS	939	1	915	0.974441	932	0.992545
EOG5GTP3T	1724	0.997685	1617	0.935764	1728	1
EOG5GXJB6	5188	0.978683	5154	0.972269	2802	0.52858
EOG5GXJC3	1401	0.997863	1182	0.84188	1386	0.987179
EOG5GXJCM	1415	0.954791	1220	0.823212	404	0.272605
EOG5GXJCP	1347	0.997778	1345	0.996296	1347	0.997778
EOG5GXJCQ	807	1	769	0.952912	494	0.612144
EOG5H1DKV	1920	0.986133	1472	0.756035	1947	1
EOG5H1DM0	2537	0.865575	2915	0.994541	2821	0.96247
EOG5H1DM4	948	0.966361	946	0.964322	981	1
EOG5H1DM7	1044	1	1044	1	1044	1
EOG5H1DM8	993	1	829	0.834844	988	0.994965
EOG5H1DMS	927	1	927	1	927	1
EOG5H48V7	1071	1	1007	0.940243	1071	1
EOG5H48VN	831	1	814	0.979543	831	1
EOG5H7521	3574	0.990302	3421	0.947908	3606	0.999169
EOG5H7527	2556	0.989547	2411	0.933411	2556	0.989547
EOG5H752B	1419	0.981328	1339	0.926003	1444	0.998617
EOG5H752M	1723	0.988526	1665	0.95525	944	0.541595
EOG5H752V	729	0.952941	651	0.85098	765	1
EOG5H7536	1170	0.970149	808	0.669983	1191	0.987562
EOG5H753S	603	1	470	0.779436	439	0.728027
EOG5H754K	231	1	231	1	231	1
EOG5HB19P	738	1	697	0.944444	738	1
EOG5HB1B1	1200	0.973236	1112	0.901865	1233	1
EOG5HDWJ3	2423	0.982563	2455	0.995539	2466	1
EOG5HDWJF	1671	1	1587	0.949731	893	0.534411
EOG5HDWJG	1665	1	1638	0.983784	1665	1
EOG5HDWK0	1113	0.984085	906	0.801061	627	0.554377
EOG5HDWKS	705	0.991561	684	0.962025	505	0.710267
EOG5HDWKX	963	1	904	0.938733	963	1
EOG5HDWKZ	369	1	310	0.840108	369	1
EOG5HDWM0	513	1	452	0.881092	513	1
EOG5HHRRZ	2730	0.985915	2759	0.996389	2769	1
EOG5HHRS2	738	0.405272	1625	0.892367	1821	1
EOG5HHRSM	1221	1	1199	0.981982	1041	0.85258
EOG5HHRSZ	1365	0.99345	1312	0.954876	1373	0.999272
EOG5HHRT0	1005	0.994065	965	0.9545	1011	1
EOG5HHRTB	207	1	207	1	207	1
EOG5HHRTP	588	0.989899	579	0.974747	594	1
EOG5HHRTZ	480	0.981595	462	0.944785	489	1
EOG5HHRVC	552	1	517	0.936594	552	1
EOG5HMN0N	6956	0.993005	7000	0.999286	7005	1
EOG5HMN0W	2856	0.998951	2856	0.998951	2859	1
EOG5HMN11	2241	1	2235	0.997323	808	0.360553
EOG5HMN14	1554	0.992337	1446	0.923372	1566	1
EOG5HMN1D	1698	1	1693	0.997055	503	0.296231
EOG5HMN23	1254	0.978923	1262	0.985168	1281	1
EOG5HMN2N	621	1	621	1	621	1
EOG5HMN2T	1632	0.994516	1415	0.862279	1632	0.994516
EOG5HQH7T	2838	0.998944	2824	0.994016	2841	1
EOG5HQH89	1128	1	1084	0.960993	411	0.364362
EOG5HQH8D	483	1	440	0.910973	483	1
EOG5HQH8W	1026	1	1017	0.991228	1026	1
EOG5HQH9D	672	1	627	0.933036	672	1
EOG5HTCGP	3408	0.988686	3441	0.998259	3443	0.99884
EOG5HTCH0	1839	0.996748	1837	0.995664	1273	0.689973
EOG5HTCH9	1530	1	1503	0.982353	1525	0.996732
EOG5HTCJ8	759	1	759	1	759	1
EOG5HTCJG	1100	0.996377	1098	0.994565	1104	1
EOG5HTCJJ	759	1	759	1	733	0.965744
EOG5HTCJN	3678	0.98871	3653	0.981989	3287	0.883602
EOG5HTCK3	666	1	644	0.966967	666	1
EOG5HX7QH	5376	0.997773	4801	0.891054	5363	0.99536
EOG5HX7QT	2441	0.969805	2367	0.940405	2517	1
EOG5HX7RX	930	1	929	0.998925	930	1
EOG5HX7S4	690	1	689	0.998551	690	1
EOG5HX7SJ	1800	1	1612	0.895556	1800	1
EOG5HX7T5	393	1	393	1	393	1
EOG5J140Z	1140	0.994764	787	0.686736	922	0.804538
EOG5J141Q	672	1	670	0.997024	672	1
EOG5J406Z	1764	0.988235	1288	0.721569	1785	1
EOG5J4077	1467	1	1460	0.995228	1467	1
EOG5J408D	543	1	499	0.918969	543	1
EOG5J6VFT	1599	1	1599	1	1597	0.998749
EOG5J6VFV	1248	0.997602	1248	0.997602	1251	1
EOG5J6VFZ	1413	1	1409	0.997169	1413	1
EOG5J6VGJ	708	1	622	0.878531	708	1
EOG5J6VGX	1227	1	1227	1	1227	1
EOG5J6VGZ	576	1	559	0.970486	576	1
EOG5J9QP9	7371	1	7357	0.998101	7371	1
EOG5J9QPK	2130	0.998594	2130	0.998594	1586	0.743554
EOG5J9QPN	3687	0.982414	3243	0.864109	3687	0.982414
EOG5J9QPQ	1767	0.993255	1768	0.993817	1767	0.993255
EOG5J9QPW	1419	1	1294	0.91191	973	0.685694
EOG5J9QQW	780	0.996169	780	0.996169	780	0.996169
EOG5J9QR2	439	0.995465	363	0.823129	330	0.748299
EOG5J9QRB	486	1	472	0.971193	486	1
EOG5JDKXF	1953	0.996937	1952	0.996427	1959	1
EOG5JDKZS	732	1	732	1	732	1
EOG5JDM03	987	1	977	0.989868	987	1
EOG5JDM0V	447	0.967532	353	0.764069	348	0.753247
EOG5JHG58	2541	1	2475	0.974026	2541	1
EOG5JHG5B	2565	0.995343	2517	0.976717	2577	1
EOG5JHG6Z	597	1	597	1	597	1
EOG5JHG78	558	0.989362	357	0.632979	564	1
EOG5JHG7V	1230	0.987952	793	0.636948	1224	0.983133
EOG5JMBDG	375	1	373	0.994667	375	1
EOG5JMBF8	1176	1	1168	0.993197	1176	1
EOG5JMBFH	810	0.99631	771	0.948339	810	0.99631
EOG5JQ6NB	1851	0.995161	1835	0.986559	1828	0.982796
EOG5JQ6NP	812	0.995098	755	0.925245	813	0.996324
EOG5JQ6NQ	1257	1	1204	0.957836	1218	0.968974
EOG5JQ6PZ	858	1	690	0.804196	543	0.632867
EOG5JQ6QB	862	0.990805	867	0.996552	870	1
EOG5JQ6R9	216	1	216	1	216	1
EOG5JT2WT	1359	1	1148	0.844739	315	0.231788
EOG5JT2X2	1821	0.998355	1805	0.989583	1824	1
EOG5JT2XG	1089	1	1089	1	1089	1
EOG5JT2Z6	681	1	681	1	658	0.966226
EOG5JWZ44	2376	1	2103	0.885101	2376	1
EOG5JWZ4G	1641	0.996357	1584	0.961749	1641	0.996357
EOG5JWZ4Q	1053	0.997159	976	0.924242	1053	0.997159
EOG5JWZ4V	1086	0.991781	640	0.584475	1086	0.991781
EOG5JWZ52	1450	0.815065	1510	0.848791	1464	0.822934
EOG5K0TBV	3174	1	3101	0.977001	3119	0.982672
EOG5K0TC7	1728	1	1716	0.993056	1728	1
EOG5K0TCX	1086	1	927	0.853591	1086	1
EOG5K0TFZ	474	1	412	0.869198	474	1
EOG5K3PKN	7959	1	7933	0.996733	7959	1
EOG5K3PM1	2202	0.998639	2173	0.985488	2202	0.998639
EOG5K3PM4	1704	0.996491	1555	0.909357	1047	0.612281
EOG5K3PMB	1479	0.982072	1267	0.841301	1479	0.982072
EOG5K3PMC	1284	1	1283	0.999221	1284	1
EOG5K3PND	882	1	863	0.978458	772	0.875283
EOG5K3PNW	1074	1	1073	0.999069	1074	1
EOG5K6JTT	2232	0.971279	2255	0.981288	2298	1
EOG5K6JTV	2391	0.997497	2385	0.994994	2391	0.997497
EOG5K6JTW	2079	1	1941	0.933622	2079	1
EOG5K6JVK	1323	0.997738	1245	0.938914	1323	0.997738
EOG5K6JW0	648	1	648	1	648	1
EOG5K6JW7	891	0.986711	470	0.520487	891	0.986711
EOG5K6JWM	174	1	174	1	174	1
EOG5K6JWV	438	1	432	0.986301	365	0.833333
EOG5K9F2R	2024	0.996553	1964	0.967011	2031	1
EOG5K9F3H	1380	0.995671	1378	0.994228	1386	1
EOG5K9F4J	708	1	708	1	708	1
EOG5KD99S	3057	0.973257	2807	0.893664	3141	1
EOG5KD9B8	1973	0.991956	1952	0.981398	1989	1
EOG5KM1SF	3891	0.996925	3794	0.972073	3902	0.999744
EOG5KM1SM	2429	0.984996	1999	0.810624	1826	0.74047
EOG5KM1SN	2696	0.98538	2370	0.866228	2729	0.997442
EOG5KM1SZ	1107	1	1044	0.943089	1107	1
EOG5KM1T2	1878	0.982732	1797	0.940345	668	0.349555
EOG5KM1TK	945	1	832	0.880423	945	1
EOG5KM1TM	1017	1	987	0.970501	1017	1
EOG5KM1VM	540	1	540	1	540	1
EOG5KM1VQ	468	1	467	0.997863	468	1
EOG5KPX17	4848	0.999382	4430	0.913214	4848	0.999382
EOG5KPX1B	3528	1	3501	0.992347	2125	0.602324
EOG5KPX1D	3339	0.992864	3238	0.962831	3334	0.991377
EOG5KPX1F	4161	1	4142	0.995434	4161	1
EOG5KPX1M	1875	1	1873	0.998933	1864	0.994133
EOG5KPX1S	894	1	894	1	894	1
EOG5KPX1X	1677	0.95068	1764	1	1764	1
EOG5KPX23	1416	1	1409	0.995056	1416	1
EOG5KPX2T	762	0.984496	741	0.957364	762	0.984496
EOG5KPX34	984	0.987952	959	0.962851	984	0.987952
EOG5KSS8G	2304	1	2225	0.965712	2304	1
EOG5KSS8N	1704	0.998243	1704	0.998243	1704	0.998243
EOG5KSSBB	474	1	474	1	474	1
EOG5KWNHN	1599	1	1596	0.998124	1599	1
EOG5KWNHV	1308	1	1134	0.866972	1283	0.980887
EOG5KWNJ1	1239	1	1236	0.997579	1239	1
EOG5KWNKH	525	1	493	0.939048	525	1
EOG5KWNM3	333	1	332	0.996997	333	1
EOG5M0HRJ	2801	0.975618	2339	0.814699	1486	0.51759
EOG5M0HT4	570	0.945274	466	0.772803	547	0.907131
EOG5M0HT7	510	1	508	0.996078	510	1
EOG5M0HT9	495	1	452	0.913131	495	1
EOG5M3D0P	1234	0.998382	1165	0.942557	1236	1
EOG5M3D1K	375	1	289	0.770667	375	1
EOG5M3D1Q	690	1	690	1	688	0.997101
EOG5M6875	2283	0.996073	2064	0.900524	2283	0.996073
EOG5M687P	1248	1	1206	0.966346	1244	0.996795
EOG5M687R	5022	0.956571	4597	0.875619	871	0.165905
EOG5M6881	1137	0.997368	1106	0.970175	1140	1
EOG5M6885	759	1	759	1	759	1
EOG5M688F	606	1	528	0.871287	314	0.518152
EOG5M6891	720	1	578	0.802778	719	0.998611
EOG5M94G0	2937	0.991895	2165	0.731172	2937	0.991895
EOG5M94G7	1931	0.994848	1885	0.971149	1940	0.999485
EOG5M94GF	1710	1	1646	0.962573	1710	1
EOG5M94GJ	1601	0.984625	1599	0.983395	1623	0.998155
EOG5M94GW	1146	1	1073	0.9363	633	0.552356
EOG5M94H5	894	1	888	0.993289	894	1
EOG5M94HB	1602	0.981618	1561	0.956495	1602	0.981618
EOG5M94HJ	1125	0.992063	1048	0.924162	442	0.389771
EOG5M94HQ	729	1	689	0.94513	729	1
EOG5MD0PS	3309	0.99819	2727	0.822624	3293	0.993363
EOG5MD0Q0	2610	0.952903	1853	0.676524	2674	0.976269
EOG5MD0Q1	2796	0.982086	2387	0.838426	2820	0.990516
EOG5MD0Q2	2088	1	2087	0.999521	2088	1
EOG5MD0QN	1161	1	1149	0.989664	1161	1
EOG5MD0R1	801	1	801	1	801	1
EOG5MD0R2	813	1	777	0.95572	813	1
EOG5MD0R5	447	1	417	0.932886	447	1
EOG5MD0R6	920	0.970464	804	0.848101	947	0.998945
EOG5MGVXT	3099	1	3035	0.979348	943	0.304292
EOG5MGVZ9	1173	1	1142	0.973572	1162	0.990622
EOG5MGVZH	2971	0.949505	2452	0.783637	2737	0.87472
EOG5MGVZX	960	1	960	1	960	1
EOG5MGW07	846	1	819	0.968085	589	0.696217
EOG5MGW0Z	651	1	626	0.961598	651	1
EOG5MGW16	990	0.962099	777	0.755102	1028	0.999028
EOG5MKR6D	1344	1	1069	0.795387	1344	1
EOG5MKR6F	1326	1	1325	0.999246	1326	1
EOG5MKR6M	735	1	638	0.868027	601	0.817687
EOG5MKR6W	984	1	952	0.96748	984	1
EOG5MKR70	888	1	752	0.846847	888	1
EOG5MKR7M	723	0.995868	658	0.906336	725	0.998623
EOG5MKR89	654	1	629	0.961774	654	1
EOG5MKR8G	300	1	300	1	300	1
EOG5MPMDW	2070	0.998553	1909	0.920888	2070	0.998553
EOG5MPMF5	1377	1	1377	1	1377	1
EOG5MPMFJ	1080	0.99723	1080	0.99723	1083	1
EOG5MPMFM	1329	1	1320	0.993228	1329	1
EOG5MSGP9	590	0.655556	883	0.981111	372	0.413333
EOG5MSGQ3	366	1	351	0.959016	364	0.994536
EOG5MSGQ9	1044	1	989	0.947318	1044	1
EOG5MSGRT	165	1	157	0.951515	165	1
EOG5MWBZ2	441	0.960784	300	0.653595	441	0.960784
EOG5MWBZ8	714	1	680	0.952381	714	1
EOG5MWBZ9	462	0.939024	335	0.680894	491	0.997967
EOG5MWBZQ	699	0.995726	688	0.980057	702	1
EOG5MWC00	438	1	438	1	438	1
EOG5N076W	1236	0.995169	1153	0.928341	1236	0.995169
EOG5N076Z	327	1	327	1	327	1
EOG5N33CM	2079	0.998559	2065	0.991835	2082	1
EOG5N5ZMT	4293	0.99306	3266	0.755494	4293	0.99306
EOG5N5ZN8	969	1	788	0.813209	969	1
EOG5N8TV7	1635	0.998168	1590	0.970696	1635	0.998168
EOG5N8TVD	1959	0.981955	1798	0.901253	1959	0.981955
EOG5N8TVQ	1695	1	1681	0.99174	1695	1
EOG5N8TWJ	1536	1	1458	0.949219	1536	1
EOG5N8TWN	867	1	861	0.99308	867	1
EOG5NCQ35	4129	0.999516	4016	0.972162	4130	0.999758
EOG5NCQ3F	1955	0.999489	1953	0.998466	1956	1
EOG5NCQ4P	684	1	677	0.989766	586	0.856725
EOG5NCQ5N	563	0.992945	442	0.779541	563	0.992945
EOG5NGKBP	1665	1	1629	0.978378	1665	1
EOG5NGKBT	1356	1	1356	1	1356	1
EOG5NGKC0	1194	1	1152	0.964824	1194	1
EOG5NGKCP	903	0.993399	768	0.844884	900	0.990099
EOG5NGKCZ	708	1	611	0.862994	708	1
EOG5NGKD5	1430	0.96687	1304	0.881677	751	0.507776
EOG5NKFK5	2418	1	2359	0.9756	2418	1
EOG5NKFK8	2607	0.994279	1874	0.714722	2607	0.994279
EOG5NKFKN	1340	0.962644	1392	1	1392	1
EOG5NKFMQ	687	1	607	0.883552	687	1
EOG5NKFMW	573	1	566	0.987784	573	1
EOG5NKFNK	393	1	393	1	393	1
EOG5NP9SZ	2874	1	2690	0.935978	2874	1
EOG5NP9T7	1806	1	1771	0.98062	1061	0.587486
EOG5NP9T9	1491	1	1490	0.999329	1489	0.998659
EOG5NP9TJ	1530	0.982659	1442	0.92614	1557	1
EOG5NP9VQ	1416	0.997886	1211	0.853418	1113	0.784355
EOG5NS62S	1011	0.997041	1011	0.997041	1011	0.997041
EOG5NS63P	726	1	665	0.915978	661	0.910468
EOG5NW29X	816	1	816	1	816	1
EOG5NW2BV	750	0.996016	689	0.915007	691	0.917663
EOG5NW2C9	572	0.993056	528	0.916667	217	0.376736
EOG5NW2CX	267	1	267	1	267	1
EOG5NZXJ2	2067	0.997106	1961	0.945972	702	0.33864
EOG5NZXJG	1188	1	1167	0.982323	1188	1
EOG5NZXJN	1572	1	1572	1	1572	1
EOG5NZXKC	648	1	597	0.921296	648	1
EOG5NZXM6	516	0.966292	493	0.923221	534	1
EOG5P2SRQ	4095	1	4032	0.984615	4069	0.993651
EOG5P2SS9	1576	0.994949	1542	0.973485	1584	1
EOG5P2SSN	1920	0.978593	1458	0.743119	1962	1
EOG5P2SSQ	1167	1	1167	1	1167	1
EOG5P2ST0	936	1	936	1	936	1
EOG5P2STB	1345	0.985348	1240	0.908425	1362	0.997802
EOG5P2STX	2624	0.97947	1914	0.714446	2625	0.979843
EOG5P5P1Z	1023	1	970	0.948192	1022	0.999022
EOG5P5P22	1308	1	1292	0.987768	1301	0.994648
EOG5P5P3M	693	1	679	0.979798	689	0.994228
EOG5P8J7K	2670	1	2558	0.958052	2670	1
EOG5P8J7N	2860	0.962963	2562	0.862626	2970	1
EOG5P8J7V	537	1	521	0.970205	537	1
EOG5P8J7W	1728	1	1688	0.976852	1728	1
EOG5P8J8J	954	0.981481	953	0.980453	954	0.981481
EOG5P8J8V	489	1	429	0.877301	200	0.408998
EOG5P8J92	913	0.948079	182	0.188993	876	0.909657
EOG5P8J94	726	1	683	0.940771	726	1
EOG5P8J9K	498	1	497	0.997992	498	1
EOG5P8J9M	741	1	703	0.948718	741	1
EOG5P8J9R	633	1	633	1	632	0.99842
EOG5P8J9Z	288	1	288	1	288	1
EOG5PCDH0	1605	1	1602	0.998131	1605	1
EOG5PCDJG	922	0.997835	911	0.985931	924	1
EOG5PCDJQ	516	1	498	0.965116	516	1
EOG5PG8R8	1230	1	1227	0.997561	1230	1
EOG5PG8RB	1518	0.992157	1448	0.946405	1530	1
EOG5PG8T2	234	1	234	1	234	1
EOG5PK4ZD	3298	0.982425	3350	0.997915	3357	1
EOG5PK50H	951	1	919	0.966351	951	1
EOG5PK515	671	0.985316	546	0.801762	671	0.985316
EOG5PK51N	3042	0.99705	2906	0.952475	3049	0.999344
EOG5PP171	1317	0.997727	1306	0.989394	1310	0.992424
EOG5PP18J	561	1	561	1	560	0.998217
EOG5PRWFB	2406	0.996273	2415	1	2415	1
EOG5PRWG9	999	1	999	1	999	1
EOG5PRWGC	1711	0.997086	1553	0.905012	1713	0.998252
EOG5PRWGT	681	1	675	0.991189	681	1
EOG5PRWHJ	495	1	442	0.892929	495	1
EOG5PVRQZ	483	0.96988	350	0.702811	498	1
EOG5PVRR9	939	0.960123	692	0.707566	978	1
EOG5PZMX4	2679	0.992222	2700	1	2700	1
EOG5PZMXZ	1150	0.982906	1138	0.97265	1170	1
EOG5PZMZ0	1710	1	1112	0.650292	1701	0.994737
EOG5PZMZH	1218	1	1211	0.994253	1218	1
EOG5PZMZN	684	1	645	0.942982	684	1
EOG5PZMZW	897	0.977124	917	0.998911	918	1
EOG5PZN0Z	258	1	224	0.868217	258	1
EOG5Q2H54	2694	0.997778	2669	0.988519	2696	0.998519
EOG5Q2H5G	1839	1	1815	0.986949	1839	1
EOG5Q2H5J	1464	1	1444	0.986339	1464	1
EOG5Q2H5V	1191	0.9925	1100	0.916667	1191	0.9925
EOG5Q2H6M	852	1	852	1	852	1
EOG5Q5CCW	3360	1	3329	0.990774	1995	0.59375
EOG5Q5CFK	864	0.99654	862	0.994233	867	1
EOG5Q5CFQ	420	1	416	0.990476	420	1
EOG5Q5CGP	333	1	333	1	333	1
EOG5Q87MX	2102	0.975859	2032	0.943361	2154	1
EOG5Q87N4	1971	1	1905	0.966514	1945	0.986809
EOG5Q87N9	1674	1	1669	0.997013	1634	0.976105
EOG5Q87NN	1233	1	1195	0.969181	1233	1
EOG5Q87PN	630	1	630	1	427	0.677778
EOG5Q87PS	450	1	444	0.986667	450	1
EOG5QC3VR	5343	0.986157	5000	0.92285	5385	0.993909
EOG5QC3VS	3729	0.988076	3429	0.908585	3771	0.999205
EOG5QC3VV	3544	0.986088	3509	0.976349	1871	0.52059
EOG5QC3W5	1816	0.990726	1438	0.784506	1806	0.98527
EOG5QC3WJ	1161	1	1069	0.920758	1161	1
EOG5QC3WK	1410	1	1344	0.953191	1407	0.997872
EOG5QC3X2	732	1	679	0.927596	732	1
EOG5QC3XT	687	1	686	0.998544	427	0.621543
EOG5QC3Z6	744	0.988048	598	0.794157	753	1
EOG5QG03X	2038	0.994632	1972	0.962421	2043	0.997072
EOG5QG03Z	2466	1	2463	0.998783	2466	1
EOG5QG045	1629	0.998162	1404	0.860294	1616	0.990196
EOG5QG04Q	2745	0.97237	2219	0.786043	2823	1
EOG5QG04X	1008	0.99115	1006	0.989184	1008	0.99115
EOG5QG050	876	1	866	0.988584	876	1
EOG5QG054	948	1	948	1	947	0.998945
EOG5QG059	984	1	984	1	984	1
EOG5QG05R	606	0.995074	444	0.729064	600	0.985222
EOG5QG06T	222	1	178	0.801802	222	1
EOG5QJVBV	1824	0.996721	1821	0.995082	1824	0.996721
EOG5QJVCD	2646	0.986577	1813	0.675988	2649	0.987696
EOG5QJVDJ	1173	1	1155	0.984655	1171	0.998295
EOG5QJVDK	699	1	485	0.693848	689	0.985694
EOG5QJVFR	312	1	288	0.923077	312	1
EOG5QNQKP	3327	1	3311	0.995191	3327	1
EOG5QNQM6	2000	0.995025	1941	0.965672	2000	0.995025
EOG5QNQN8	1002	0.991098	946	0.935707	1011	1
EOG5QNQNB	612	1	537	0.877451	612	1
EOG5QNQNG	627	1	547	0.872408	627	1
EOG5QRKTX	1721	0.972316	1665	0.940678	1759	0.993785
EOG5QRKV3	1841	0.980298	1799	0.957934	1536	0.817891
EOG5QRKVT	876	1	863	0.98516	876	1
EOG5QRKW2	1048	0.995252	841	0.79867	1053	1
EOG5QRKWD	654	1	626	0.957187	654	1
EOG5QRKX6	339	1	339	1	339	1
EOG5QVG2Q	1401	1	1368	0.976445	1401	1
EOG5QVG3P	987	0.993958	891	0.897281	993	1
EOG5QVG3Q	1641	1	1635	0.996344	1326	0.808044
EOG5QVG4C	747	0.968872	166	0.215305	747	0.968872
EOG5QZB9S	1602	0.998131	1549	0.965109	1602	0.998131
EOG5QZB9X	1272	1	1271	0.999214	1272	1
EOG5QZBB3	879	1	818	0.930603	879	1
EOG5QZBB5	2582	0.996142	2580	0.99537	2583	0.996528
EOG5QZBB9	789	1	777	0.984791	789	1
EOG5QZBBB	1107	0.989276	964	0.861483	607	0.542449
EOG5QZBBJ	951	0.996855	951	0.996855	951	0.996855
EOG5QZBD3	987	0.911357	617	0.569714	1063	0.981533
EOG5R26JN	2028	1	1991	0.981755	2026	0.999014
EOG5R26M9	723	1	650	0.899032	723	1
EOG5R26N4	1638	0.973262	1460	0.867499	1683	1
EOG5R52S9	2463	0.979714	2490	0.990453	2396	0.953063
EOG5R52SC	2175	0.994513	2154	0.984911	2187	1
EOG5R52SZ	1434	1	1385	0.96583	1426	0.994421
EOG5R52TV	876	0.996587	840	0.955631	879	1
EOG5R7Z1D	2345	0.999574	2301	0.980818	1156	0.492754
EOG5R7Z1W	2025	1	2023	0.999012	2025	1
EOG5R7Z25	1557	1	1487	0.955042	1557	1
EOG5R7Z2B	927	0.996774	900	0.967742	930	1
EOG5R7Z2N	1311	0.945887	1079	0.778499	1386	1
EOG5RBT82	3663	0.9768	3507	0.9352	3750	1
EOG5RBT85	2758	0.982194	2798	0.996439	2765	0.984687
EOG5RBT86	2442	1	2438	0.998362	2442	1
EOG5RBT8B	2076	1	2025	0.975434	2076	1
EOG5RBT8D	1986	1	1889	0.951158	1986	1
EOG5RBT8N	555	0.994624	499	0.894265	555	0.994624
EOG5RBT9Q	1287	1	1277	0.99223	753	0.585082
EOG5RFPH0	4977	0.999398	4976	0.999197	4975	0.998996
EOG5RFPH8	1335	0.959052	1306	0.938218	561	0.403017
EOG5RFPHJ	2160	0.993103	2073	0.953103	2160	0.993103
EOG5RFPHQ	1236	0.990385	1241	0.994391	771	0.617788
EOG5RFPHX	1338	1	1321	0.987294	1336	0.998505
EOG5RFPJ4	1154	0.98886	1164	0.997429	926	0.793488
EOG5RFPJ6	903	1	890	0.985604	903	1
EOG5RFPJ9	903	1	833	0.922481	903	1
EOG5RFPJP	750	1	750	1	750	1
EOG5RFPK4	633	1	556	0.878357	633	1
EOG5RJJS2	1626	0.998158	1417	0.869859	1626	0.998158
EOG5RJJSR	1407	0.77907	1457	0.806755	1414	0.782946
EOG5RJJT9	230	0.995671	204	0.883117	231	1
EOG5RJJTC	450	1	395	0.877778	450	1
EOG5RNF0T	1062	0.991597	1038	0.969188	429	0.40056
EOG5RNF0W	2327	0.991901	2223	0.94757	2346	1
EOG5RNF1J	873	1	873	1	873	1
EOG5RR96P	8487	0.797575	9858	0.926417	10608	0.996899
EOG5RR96Q	5942	0.99581	5702	0.955589	5966	0.999832
EOG5RR971	1572	1	1572	1	1572	1
EOG5RR98H	729	1	631	0.865569	729	1
EOG5RR98T	552	1	552	1	552	1
EOG5RV5FT	4211	0.994803	3918	0.925585	4218	0.996456
EOG5RV5FW	2922	0.998974	2912	0.995556	2922	0.998974
EOG5RV5G0	2631	0.986502	2539	0.952006	2666	0.999625
EOG5RV5GC	1863	1	1863	1	1850	0.993022
EOG5RZ1PM	4116	1	3996	0.970845	4113	0.999271
EOG5RZ1Q7	2946	0.982983	2819	0.940607	1319	0.440107
EOG5RZ1QS	900	1	899	0.998889	899	0.998889
EOG5RZ1R9	801	0.988889	647	0.798765	798	0.985185
EOG5RZ1S5	450	1	450	1	450	1
EOG5RZ1S8	312	1	302	0.967949	312	1
EOG5S1WZQ	1074	0.994444	1008	0.933333	1055	0.976852
EOG5S1X0D	894	0.996656	894	0.996656	894	0.996656
EOG5S1X0R	525	1	513	0.977143	525	1
EOG5S4S5W	1968	0.998478	1926	0.977169	1883	0.955353
EOG5S4S62	1356	0.995595	1285	0.943465	1008	0.740088
EOG5S4S6D	1392	1	1392	1	1392	1
EOG5S4S6K	1119	1	1057	0.944593	1119	1
EOG5S4S6P	819	1	796	0.971917	816	0.996337
EOG5S4S6Q	888	1	886	0.997748	888	1
EOG5S4S7C	651	1	651	1	333	0.511521
EOG5S7NDC	8058	0.999628	7804	0.968118	8058	0.999628
EOG5S7NDF	5337	0.999438	5289	0.990449	5337	0.999438
EOG5S7NFC	1814	0.9978	1815	0.99835	1815	0.99835
EOG5S7NG5	417	1	412	0.98801	417	1
EOG5S7NGG	600	1	534	0.89	569	0.948333
EOG5SBHNM	2169	1	2060	0.949746	2169	1
EOG5SBHP5	1185	1	1185	1	1185	1
EOG5SBHPG	1817	0.976882	1855	0.997312	1859	0.999462
EOG5SBHPR	1155	1	1144	0.990476	1155	1
EOG5SBHQ8	537	1	536	0.998138	537	1
EOG5SBHQQ	420	1	359	0.854762	420	1
EOG5SFCWM	2337	1	2278	0.974754	2305	0.986307
EOG5SFCXR	1035	1	989	0.955556	1035	1
EOG5SJ847	3642	0.995898	3551	0.971014	3642	0.995898
EOG5SJ85F	912	1	912	1	912	1
EOG5SJ868	576	1	562	0.975694	576	1
EOG5SN4CX	1302	1	1300	0.998464	1293	0.993088
EOG5SR0M5	2859	0.959718	2809	0.942934	1880	0.631084
EOG5SR0MJ	1725	1	1663	0.964058	1711	0.991884
EOG5SR0MK	1827	1	1811	0.991242	1827	1
EOG5SR0MZ	1421	0.999297	1181	0.83052	1422	1
EOG5SR0N0	1761	0.984899	1356	0.758389	593	0.331655
EOG5SR0ND	852	1	852	1	729	0.855634
EOG5SR0P1	573	1	573	1	573	1
EOG5SR0P8	531	1	531	1	531	1
EOG5SR0PK	513	0.977143	476	0.906667	525	1
EOG5STVV5	2910	1	2907	0.998969	2910	1
EOG5STVW2	960	1	931	0.969792	960	1
EOG5STVWR	759	1	631	0.831357	715	0.942029
EOG5STVX1	369	1	254	0.688347	369	1
EOG5SXR30	2289	1	2279	0.995631	942	0.411533
EOG5SXR31	1972	0.994453	1919	0.967726	1983	1
EOG5SXR39	1527	1	1477	0.967256	1487	0.973805
EOG5SXR4N	768	0.969697	773	0.97601	792	1
EOG5T1MBP	2982	0.986111	2131	0.704696	3008	0.994709
EOG5T1MBQ	1146	1	1085	0.946771	1146	1
EOG5T1MCD	978	0.987879	955	0.964646	990	1
EOG5T1MDS	267	0.978022	267	0.978022	267	0.978022
EOG5T4GKK	1311	1	1254	0.956522	1311	1
EOG5T4GKV	1068	1	1067	0.999064	1064	0.996255
EOG5T4GM2	1154	0.956882	1131	0.937811	1206	1
EOG5T4GMR	657	1	656	0.998478	657	1
EOG5T4GN3	249	1	244	0.97992	249	1
EOG5T7BSQ	5010	0.997015	4969	0.988856	5020	0.999005
EOG5T7BST	2163	0.994483	1840	0.845977	1658	0.762299
EOG5T7BT2	2373	0.992472	2186	0.914262	2373	0.992472
EOG5T7BTK	1140	0.994764	1143	0.997382	1140	0.994764
EOG5T7BTM	1953	1	1879	0.96211	1945	0.995904
EOG5T7BTS	1065	1	1065	1	1065	1
EOG5T7BVJ	567	0.994737	546	0.957895	570	1
EOG5TB728	1647	1	1619	0.982999	1647	1
EOG5TB72B	1322	0.979259	1279	0.947407	1350	1
EOG5TB72J	1254	1	1223	0.975279	1254	1
EOG5TB72Q	1350	0.993377	1357	0.998528	999	0.735099
EOG5TB74F	1479	1	1464	0.989858	1479	1
EOG5TF390	2328	1	2209	0.948883	2286	0.981959
EOG5TF397	1677	1	1673	0.997615	1677	1
EOG5TF39Q	303	0.990196	303	0.990196	288	0.941176
EOG5TF3BX	681	1	681	1	676	0.992658
EOG5THZHW	1578	0.996212	1323	0.835227	1581	0.998106
EOG5THZJ2	1255	0.977414	1257	0.978972	1284	1
EOG5THZJ3	1533	0.986486	1553	0.999356	1248	0.803089
EOG5THZK3	454	0.976344	436	0.937634	461	0.991398
EOG5THZKS	420	1	415	0.988095	420	1
EOG5THZMM	456	0.962025	394	0.831224	456	0.962025
EOG5TMTRK	2706	1	2593	0.958241	2706	1
EOG5TMTS0	1620	1	1559	0.962346	1620	1
EOG5TMTSB	1215	1	1194	0.982716	1215	1
EOG5TMTSF	1935	0.977273	1299	0.656061	1904	0.961616
EOG5TMTSK	1131	1	1118	0.988506	1131	1
EOG5TMTTH	1005	1	1003	0.99801	1005	1
EOG5TMTTN	399	1	399	1	399	1
EOG5TMTTQ	474	1	461	0.972574	474	1
EOG5TQQ0H	4310	0.996993	2671	0.617858	4056	0.938237
EOG5TQQ0W	1782	1	1782	1	1782	1
EOG5TQQ1B	1233	1	1233	1	704	0.570965
EOG5TQQ1V	549	0.983871	526	0.942652	470	0.842294
EOG5TQQ21	621	1	621	1	621	1
EOG5TQQ25	669	1	668	0.998505	669	1
EOG5TQQ39	609	0.985437	453	0.73301	618	1
EOG5TTK79	5952	1	5950	0.999664	5952	1
EOG5TTK7M	1986	0.976401	1985	0.97591	2026	0.996067
EOG5TTK8P	888	1	884	0.995495	888	1
EOG5TTK8R	959	0.995846	899	0.933541	565	0.586708
EOG5TTK96	1068	1	944	0.883895	1068	1
EOG5TXFGC	2709	1	2650	0.978221	2707	0.999262
EOG5TXFJG	558	0.994652	550	0.980392	555	0.989305
EOG5TXFJM	618	0.932127	650	0.980392	663	1
EOG5TXFJR	354	1	326	0.920904	347	0.980226
EOG5TXFK7	333	1	331	0.993994	206	0.618619
EOG5V19QB	3291	0.99456	2422	0.731943	3294	0.995467
EOG5V19QD	2430	0.998767	2394	0.98397	2430	0.998767
EOG5V19QH	2070	1	2061	0.995652	1079	0.521256
EOG5V19RB	999	1	998	0.998999	999	1
EOG5V4604	1008	1	1005	0.997024	1008	1
EOG5V460S	324	0.990826	324	0.990826	297	0.908257
EOG5V460X	489	1	464	0.948875	489	1
EOG5V726G	2361	1	2255	0.955104	922	0.390512
EOG5V726H	1344	1	1098	0.816964	1344	1
EOG5V726J	1477	0.99061	1051	0.704896	1491	1
EOG5V726M	1782	0.988353	1657	0.919024	1795	0.995563
EOG5V726V	1679	0.995848	1345	0.797746	1680	0.996441
EOG5V726W	1335	0.997758	1295	0.967862	560	0.418535
EOG5V727B	747	0.988095	598	0.791005	747	0.988095
EOG5V9XF8	2151	1	1969	0.915388	2145	0.997211
EOG5V9XFF	2076	0.995683	2037	0.976978	2085	1
EOG5V9XFH	2193	0.983849	1622	0.727681	2193	0.983849
EOG5V9XFP	714	1	688	0.963585	714	1
EOG5V9XH4	501	1	467	0.932136	501	1
EOG5VDSNZ	3855	1	3850	0.998703	2390	0.619974
EOG5VDSP6	2196	1	2196	1	2196	1
EOG5VDSP7	2286	0.998689	2099	0.916994	2286	0.998689
EOG5VDSPF	1944	1	1915	0.985082	1944	1
EOG5VDSPW	1293	0.993088	1182	0.907834	1293	0.993088
EOG5VDSQ4	951	1	914	0.961094	889	0.934805
EOG5VDSQ9	951	1	928	0.975815	951	1
EOG5VDSQF	687	1	687	1	687	1
EOG5VDSQH	1039	0.975587	807	0.757746	1065	1
EOG5VHNXT	1371	0.997817	1159	0.843523	1371	0.997817
EOG5VHNZB	948	1	872	0.919831	948	1
EOG5VHNZD	744	1	730	0.981183	744	1
EOG5VHNZJ	678	1	648	0.955752	678	1
EOG5VHP0H	315	0.990566	315	0.990566	315	0.990566
EOG5VHP0K	363	1	284	0.782369	349	0.961433
EOG5VMJ55	2325	1	2325	1	2325	1
EOG5VMJ65	1109	0.999099	1109	0.999099	1109	0.999099
EOG5VMJ75	564	1	521	0.923759	564	1
EOG5VQDD8	1605	0.996276	1583	0.982619	1611	1
EOG5VQDDJ	1635	1	1620	0.990826	1633	0.998777
EOG5VQDDK	741	1	741	1	694	0.936572
EOG5VQDDT	1047	0.988669	1053	0.994334	1049	0.990557
EOG5VQDF6	729	1	729	1	729	1
EOG5VQDF7	735	1	676	0.919728	735	1
EOG5VQDGJ	288	1	191	0.663194	288	1
EOG5VQDGQ	207	1	161	0.777778	207	1
EOG5VT8MM	4542	0.997365	4230	0.928854	4542	0.997365
EOG5VT8NC	1674	0.994652	1680	0.998217	1674	0.994652
EOG5VT8NH	726	1	638	0.878788	726	1
EOG5VT8P7	810	1	810	1	810	1
EOG5VT8Q4	669	0.995536	662	0.985119	669	0.995536
EOG5VT8QK	345	1	340	0.985507	345	1
EOG5VX4VT	3273	0.989121	3175	0.959504	3307	0.999396
EOG5VX4VZ	2052	0.994186	1958	0.948643	1875	0.90843
EOG5VX4W1	1590	0.974265	1248	0.764706	844	0.517157
EOG5VX4W6	3021	0.956315	1950	0.617284	3021	0.956315
EOG5VX4WT	1119	1	1116	0.997319	1119	1
EOG5VX4XQ	657	1	619	0.942161	657	1
EOG5W1146	1146	0.994792	1071	0.929688	1152	1
EOG5W114B	1720	0.988506	1295	0.744253	671	0.385632
EOG5W115J	510	1	467	0.915686	510	1
EOG5W115Q	549	0.994565	549	0.994565	395	0.71558
EOG5W3WBF	3144	1	3056	0.97201	3144	1
EOG5W3WBR	2802	0.997863	2733	0.973291	2802	0.997863
EOG5W3WBS	2631	0.972284	2261	0.835551	2658	0.982262
EOG5W3WBX	1986	1	1984	0.998993	1986	1
EOG5W3WD6	630	1	629	0.998413	630	1
EOG5W3WFB	570	0.994764	550	0.95986	570	0.994764
EOG5W6RKK	2043	0.998534	2029	0.991691	2046	1
EOG5W6RKR	1818	1	1814	0.9978	1818	1
EOG5W6RM1	1278	1	1152	0.901408	1278	1
EOG5W6RMQ	921	1	877	0.952226	921	1
EOG5W6RMT	895	0.978142	683	0.746448	895	0.978142
EOG5W6RNQ	699	0.995726	699	0.995726	699	0.995726
EOG5W9MT9	7016	0.991381	6280	0.887382	7070	0.999011
EOG5W9MTT	1935	0.992308	900	0.461538	1950	1
EOG5W9MXH	273	1	176	0.644689	175	0.641026
EOG5WDH2J	2322	1	2318	0.998277	2318	0.998277
EOG5WDH2Z	1323	1	1319	0.996977	1323	1
EOG5WDH47	516	1	511	0.99031	516	1
EOG5WHC9N	2481	0.984524	2297	0.911508	1544	0.612698
EOG5WHCB1	1104	1	1104	1	1104	1
EOG5WHCBQ	909	0.996711	873	0.957237	909	0.996711
EOG5WM7J1	9397	0.616722	15176	0.995997	13710	0.899783
EOG5WM7J8	2715	0.998896	2698	0.992642	2718	1
EOG5WM7J9	2814	0.997872	2801	0.993262	2814	0.997872
EOG5WM7JM	1848	1	1801	0.974567	1848	1
EOG5WM7K7	972	0.996923	966	0.990769	886	0.908718
EOG5WM7K8	1206	0.992593	1047	0.861728	1215	1
EOG5WM7KS	651	1	634	0.973886	648	0.995392
EOG5WM7M2	249	1	238	0.955823	249	1
EOG5WM7MB	444	1	426	0.959459	444	1
EOG5WQ3RZ	7364	0.930503	7814	0.987364	7874	0.994946
EOG5WQ3TD	1260	1	1201	0.953175	1260	1
EOG5WQ3TN	816	1	780	0.955882	816	1
EOG5WQ3TR	780	0.996169	725	0.925926	757	0.966794
EOG5WQ3TS	612	1	606	0.990196	612	1
EOG5WQ3TX	1124	0.985965	1138	0.998246	653	0.572807
EOG5WQ3V3	522	1	522	1	522	1
EOG5WT019	2378	0.994563	2375	0.993308	2378	0.994563
EOG5WT01M	1605	1	1603	0.998754	1605	1
EOG5WT029	1512	1	1489	0.984788	1512	1
EOG5WT03J	489	0.993902	445	0.904472	484	0.98374
EOG5WT03N	306	1	306	1	306	1
EOG5WWV7W	5784	0.999482	5681	0.981683	5780	0.99879
EOG5WWV81	1716	0.977778	1330	0.757835	1715	0.977208
EOG5WWV8C	4122	0.98213	3992	0.951156	3597	0.857041
EOG5WWV8H	1733	0.93022	1097	0.588835	1863	1
EOG5WWV9H	897	1	897	1	461	0.513935
EOG5WWVB9	390	1	390	1	390	1
EOG5WWVBB	448	0.995556	393	0.873333	448	0.995556
EOG5X0QGQ	6903	0.998698	6640	0.960648	5874	0.849826
EOG5X0QGZ	2817	1	2766	0.981896	2816	0.999645
EOG5X0QH7	1674	0.996429	1515	0.901786	1678	0.99881
EOG5X0QHG	1398	1	1317	0.94206	1398	1
EOG5X0QHM	1296	1	1296	1	1296	1
EOG5X0QJ2	930	1	930	1	930	1
EOG5X0QJQ	621	1	621	1	613	0.987118
EOG5X0QJR	522	1	498	0.954023	522	1
EOG5X0QKD	342	1	324	0.947368	342	1
EOG5X3KQS	3126	1	3113	0.995841	3126	1
EOG5X3KQV	2579	0.999612	2299	0.891085	2579	0.999612
EOG5X3KSM	711	0.995798	688	0.963585	703	0.984594
EOG5X6FZQ	5028	0.995841	4991	0.988513	5028	0.995841
EOG5X6G04	1938	0.993846	1941	0.995385	1950	1
EOG5X6G0G	1335	1	1330	0.996255	1335	1
EOG5X6G0J	981	0.996951	787	0.799797	981	0.996951
EOG5X6G16	966	1	964	0.99793	966	1
EOG5X6G26	441	1	441	1	441	1
EOG5X6G2B	339	1	339	1	339	1
EOG5X9B6P	3413	0.999707	3330	0.975395	3183	0.932337
EOG5X9B6Q	2982	0.998995	2767	0.926968	2133	0.714573
EOG5X9B6S	2534	0.976493	2584	0.995761	2586	0.996532
EOG5X9B70	2455	0.993123	2472	1	2469	0.998786
EOG5X9B7S	4041	0.995565	3492	0.86031	4059	1
EOG5X9B87	759	0.992157	749	0.979085	762	0.996078
EOG5X9B8D	783	1	758	0.968072	783	1
EOG5X9B8N	585	1	585	1	585	1
EOG5X9B8P	1575	0.990566	1462	0.919497	1588	0.998742
EOG5X9B99	369	1	367	0.99458	369	1
EOG5XD6FK	2334	0.989822	2240	0.949958	2355	0.998728
EOG5XD6FR	2262	1	2255	0.996905	2262	1
EOG5XD6G6	858	1	858	1	858	1
EOG5XD6GN	843	0.992933	783	0.922261	849	1
EOG5XD6GW	1626	0.971326	1526	0.911589	1626	0.971326
EOG5XD6H5	939	1	760	0.809372	939	1
EOG5XD6HF	528	1	528	1	452	0.856061
EOG5XH2PF	12616	0.99747	12474	0.986243	10866	0.859108
EOG5XH2PP	3913	0.998724	3898	0.994895	3915	0.999234
EOG5XKXZ4	3369	0.992927	3151	0.928677	3359	0.989979
EOG5XKXZD	1682	0.999406	1674	0.994652	1683	1
EOG5XPT77	549	1	526	0.958106	549	1
EOG5XSPDP	1656	1	1588	0.958937	1287	0.777174
EOG5XSPF9	1382	0.959722	1329	0.922917	1439	0.999306
EOG5XSPG2	1056	0.997167	1056	0.997167	965	0.911237
EOG5XSPHC	207	1	204	0.985507	207	1
EOG5XSPHS	516	1	487	0.943798	516	1
EOG5XWJNF	2277	1	2277	1	2277	1
EOG5XWJP1	1449	0.993827	1237	0.848422	1351	0.926612
EOG5XWJP2	996	1	958	0.961847	996	1
EOG5XWJPN	363	0.991803	320	0.874317	366	1
EOG5Z0DW7	2969	0.998655	2835	0.953582	2970	0.998991
EOG5Z0DWC	3474	0.947627	2431	0.663121	2108	0.575014
EOG5Z0DWD	2265	0.99473	1691	0.742644	2265	0.99473
EOG5Z0DWT	1338	0.995536	1317	0.979911	1344	1
EOG5Z0DX9	1449	1	1367	0.943409	1449	1
EOG5Z0DXD	1155	1	1120	0.969697	620	0.536797
EOG5Z394G	1935	1	1853	0.957623	1935	1
EOG5Z394N	1626	1	1626	1	1626	1
EOG5Z3954	1155	1	1155	1	1153	0.998268
EOG5Z395F	921	1	921	1	921	1
EOG5Z65D3	1156	0.998273	1066	0.920553	1118	0.965458
EOG5Z65F2	459	1	436	0.949891	459	1
EOG5Z91M4	2025	0.998521	1996	0.984221	2028	1
EOG5Z91MM	876	1	876	1	868	0.990868
EOG5Z91MX	1077	0.965054	1074	0.962366	1116	1
EOG5Z91NB	687	0.970339	525	0.741525	687	0.970339
EOG5Z91ND	831	1	741	0.891697	831	1
EOG5Z91NR	756	1	712	0.941799	756	1
EOG5Z91NZ	663	1	661	0.996983	663	1
EOG5ZCWVF	1551	0.984762	1532	0.972698	1544	0.980317
EOG5ZCWVV	1017	1	756	0.743363	1017	1
EOG5ZCWW7	909	0.986971	886	0.961998	921	1
EOG5ZGS2X	2118	0.981919	2000	0.927214	1013	0.469634
EOG5ZGS4X	579	0.994845	541	0.929553	579	0.994845
EOG5ZGS56	456	0.993464	438	0.954248	456	0.993464
EOG5ZGS59	378	1	345	0.912698	378	1
EOG5ZKNB4	1932	0.992296	1902	0.976888	1932	0.992296
EOG5ZKNB6	510	0.971429	460	0.87619	519	0.988571
EOG5ZKNBC	1194	0.99005	1087	0.901327	414	0.343284
EOG5ZKNC3	1224	1	1188	0.970588	593	0.484477
EOG5ZKNCX	459	1	456	0.993464	459	1
EOG5ZPHK4	1488	1	1413	0.949597	1436	0.965054
EOG5ZPHK6	2413	0.985703	2212	0.903595	2448	1
EOG5ZPHKK	1077	0.99446	1050	0.969529	1077	0.99446
EOG5ZSCSV	2028	0.969871	2022	0.967001	686	0.328073
EOG5ZSCTH	1155	1	1155	1	1155	1
EOG5ZSCVC	357	1	357	1	357	1
EOG5ZSCW2	297	1	220	0.740741	297	1
EOG5ZW81W	1815	1	1720	0.947658	1815	1
EOG5ZW820	1632	1	1619	0.992034	1632	1
EOG5ZW82F	1494	0.978389	1404	0.91945	1515	0.992141
EOG5ZW82M	1290	0.988506	1157	0.88659	1083	0.829885
EOG5ZW82V	1119	1	965	0.862377	812	0.725648
EOG5ZW834	669	1	605	0.904335	562	0.84006
